# Supplementary material for: A pilot study of closed-loop neuromodulation for treatment-resistant post-traumatic stress disorder
Source: Nat Commun. 2023 May 24;14:2997. doi: 10.1038/s41467-023-38712-1 (PMC10209131; doi:10.1038/s41467-023-38712-1)
Supplement: Supplementary file 6 — Source Data [file 41467_2023_38712_MOESM6_ESM.xlsx]

## Sheet: Figure 2
Fig. 2a
-0.0133352	-0.013309	-0.0132762	-0.0132413	-0.0131939	-0.0131385	-0.0130806	-0.01301	-0.0129302	-0.0409089	-0.0411323	-0.0413453	-0.0415553	-0.0417637	-0.0419622	-0.042157	-0.0423489	-0.0425319	-0.0427051	-0.0428728	-0.0430321	-0.0431822	-0.0433295	-0.0434691	-0.0436003	-0.0437263	-0.0438507	-0.0439656	-0.0440727	-0.0441743	-0.0442683	-0.044355	-0.0444371	-0.0445166	-0.044589	-0.0446571	-0.0447182	-0.0447697	-0.0448173	-0.0226379	-0.0224283	-0.022207	-0.0219827	-0.0217486	-0.0215033	-0.0212551	-0.021001	-0.0207348	-0.0204616	-0.020184
-0.164081	-0.164112	-0.164131	-0.164146	-0.164155	-0.164152	-0.164144	-0.16413	-0.164105	-0.180467	-0.180747	-0.181024	-0.181293	-0.181558	-0.181817	-0.182071	-0.182322	-0.182566	-0.182806	-0.183041	-0.183271	-0.183497	-0.183718	-0.183934	-0.184142	-0.184346	-0.184546	-0.184739	-0.184928	-0.185114	-0.185295	-0.18547	-0.185641	-0.185804	-0.18596	-0.186114	-0.186263	-0.186403	-0.186535	-0.180457	-0.180355	-0.180242	-0.180124	-0.179995	-0.179852	-0.179702	-0.179545	-0.179374	-0.179198	-0.179017
-0.150761	-0.151006	-0.151245	-0.151475	-0.151681	-0.151878	-0.152075	-0.152255	-0.152417	-0.165383	-0.165873	-0.166346	-0.166818	-0.167283	-0.167726	-0.168169	-0.168612	-0.169037	-0.169456	-0.169878	-0.170281	-0.170669	-0.171062	-0.171444	-0.17181	-0.172175	-0.172534	-0.172872	-0.173209	-0.173544	-0.173854	-0.174156	-0.174456	-0.174739	-0.175008	-0.175276	-0.175532	-0.175771	-0.176012	-0.169294	-0.16931	-0.169315	-0.169312	-0.169287	-0.169249	-0.169206	-0.169143	-0.169063	-0.168974	-0.168872
-0.0749871	-0.0759193	-0.0768372	-0.0777426	-0.0786457	-0.079537	-0.0804062	-0.0812729	-0.0821332	-0.0991761	-0.100342	-0.101506	-0.102655	-0.103793	-0.104928	-0.10605	-0.107163	-0.10827	-0.109364	-0.110448	-0.111526	-0.112599	-0.113657	-0.1147	-0.115734	-0.116758	-0.11777	-0.118778	-0.119775	-0.120752	-0.121717	-0.122681	-0.123628	-0.124554	-0.125474	-0.126378	-0.127258	-0.128129	-0.128991	-0.125225	-0.125872	-0.126513	-0.127123	-0.127717	-0.128301	-0.128862	-0.129396	-0.129925	-0.130436	-0.130912
-0.0198325	-0.0201721	-0.0204902	-0.0207854	-0.0210601	-0.0213125	-0.0215371	-0.0217386	-0.021921	-0.0256624	-0.0260164	-0.0263571	-0.0266735	-0.0269695	-0.0272514	-0.0275111	-0.0277442	-0.027961	-0.0281612	-0.0283374	-0.0284951	-0.0286337	-0.0287452	-0.0288334	-0.0289071	-0.0289609	-0.0289912	-0.0290055	-0.0289932	-0.0289549	-0.0289035	-0.0288323	-0.0287328	-0.0286156	-0.0284791	-0.0283189	-0.028137	-0.027939	-0.0277177	-0.0250854	-0.0247246	-0.0243423	-0.023937	-0.0235143	-0.0230706	-0.0226002	-0.0221054	-0.0215929	-0.0210599	-0.0205074
-0.0478165	-0.0477023	-0.0475498	-0.0473608	-0.0471425	-0.0468807	-0.046582	-0.046253	-0.0458902	-0.0418016	-0.0414223	-0.0410112	-0.0405588	-0.0400675	-0.0395467	-0.0389886	-0.0383874	-0.0377545	-0.0370855	-0.0363784	-0.0356413	-0.0348682	-0.0340535	-0.033209	-0.0323335	-0.0314224	-0.0304777	-0.0295044	-0.0284949	-0.0274523	-0.026381	-0.0252798	-0.0241451	-0.0229874	-0.0218039	-0.0205824	-0.0193308	-0.0180621	-0.0167664	-0.0182623	-0.0169076	-0.0155321	-0.014123	-0.0126953	-0.011252	-0.00978146	-0.0082863	-0.00678012	-0.00525271	-0.00370305
-0.0848594	-0.0845677	-0.0842286	-0.0838358	-0.0833966	-0.0829129	-0.0823778	-0.0817871	-0.0811497	-0.0754789	-0.074739	-0.0739545	-0.0731222	-0.0722376	-0.0713082	-0.0703404	-0.0693263	-0.0682647	-0.0671597	-0.0660044	-0.0648091	-0.0635776	-0.0623041	-0.0609844	-0.0596312	-0.0582433	-0.0568138	-0.0553519	-0.0538638	-0.0523485	-0.0508032	-0.049233	-0.0476371	-0.0460136	-0.0443651	-0.0426957	-0.0410029	-0.0392935	-0.03757	-0.038601	-0.0368619	-0.0351131	-0.0333568	-0.0315926	-0.0298226	-0.0280441	-0.0262595	-0.0244753	-0.0226991	-0.0209186
-0.112504	-0.112219	-0.111872	-0.111446	-0.110939	-0.11038	-0.109755	-0.109048	-0.10829	-0.102911	-0.102011	-0.101046	-0.100024	-0.098927	-0.0977732	-0.0965653	-0.0952819	-0.0939489	-0.0925619	-0.0911073	-0.0896056	-0.0880538	-0.0864429	-0.084784	-0.0830837	-0.0813297	-0.0795397	-0.0777197	-0.0758531	-0.0739577	-0.0720376	-0.0700678	-0.0680649	-0.0660479	-0.0639976	-0.0619237	-0.0598386	-0.0577323	-0.0556081	-0.0528153	-0.0506262	-0.0484313	-0.0462498	-0.0440644	-0.0418862	-0.0397225	-0.0375578	-0.0353998	-0.0332773	-0.0311714
-0.137907	-0.138001	-0.137993	-0.137904	-0.137757	-0.137511	-0.137176	-0.136783	-0.136299	-0.131408	-0.130765	-0.130043	-0.129238	-0.128365	-0.127425	-0.126409	-0.125322	-0.124168	-0.122942	-0.121649	-0.12028	-0.11885	-0.117367	-0.115813	-0.114205	-0.112558	-0.110851	-0.109088	-0.107296	-0.105455	-0.103558	-0.101644	-0.0996985	-0.0977028	-0.0956957	-0.0936724	-0.0916064	-0.089527	-0.0874478	-0.0825113	-0.0803017	-0.0781008	-0.0758907	-0.0736701	-0.0714617	-0.0692531	-0.0670454	-0.0648499	-0.0626628	-0.0604987
-0.147027	-0.14754	-0.147974	-0.14835	-0.148622	-0.148806	-0.148927	-0.148958	-0.148902	-0.144723	-0.144524	-0.144222	-0.143858	-0.143435	-0.14293	-0.14234	-0.141684	-0.140964	-0.140172	-0.139315	-0.138407	-0.137436	-0.136392	-0.135303	-0.134164	-0.132954	-0.131702	-0.130426	-0.129098	-0.127712	-0.126311	-0.124873	-0.123378	-0.121867	-0.120335	-0.118736	-0.117121	-0.115508	-0.113854	-0.110047	-0.108333	-0.106593	-0.104837	-0.103099	-0.101351	-0.0995796	-0.0978127	-0.0960559	-0.0943	-0.0925479
-0.135191	-0.135719	-0.136172	-0.136547	-0.136838	-0.137047	-0.13719	-0.137249	-0.137238	-0.134283	-0.134147	-0.133946	-0.13369	-0.133374	-0.132992	-0.132555	-0.132056	-0.131489	-0.130875	-0.130208	-0.129488	-0.128719	-0.127904	-0.127047	-0.126154	-0.125224	-0.124256	-0.123263	-0.122232	-0.121174	-0.120098	-0.118987	-0.117849	-0.116699	-0.115529	-0.114332	-0.113128	-0.111914	-0.110676	-0.109052	-0.107811	-0.106555	-0.105303	-0.104057	-0.1028	-0.101541	-0.100295	-0.0990461	-0.09781	-0.0965883
-0.127124	-0.126947	-0.126685	-0.126342	-0.125905	-0.125394	-0.124831	-0.124174	-0.123426	-0.122071	-0.121226	-0.120291	-0.119306	-0.11826	-0.117124	-0.115946	-0.114745	-0.11347	-0.112136	-0.110775	-0.109368	-0.10791	-0.106432	-0.104929	-0.103384	-0.101812	-0.100222	-0.0986118	-0.0969748	-0.095327	-0.093679	-0.0920143	-0.0903391	-0.088687	-0.0870339	-0.0853578	-0.083706	-0.0820702	-0.0804191	-0.0796363	-0.0780717	-0.0765	-0.0749562	-0.0734652	-0.0719803	-0.0705127	-0.0691047	-0.0677213	-0.0663558	-0.0650377
-0.141307	-0.140073	-0.138712	-0.137222	-0.13563	-0.133942	-0.132137	-0.130223	-0.128233	-0.127949	-0.12577	-0.123518	-0.121197	-0.118757	-0.116241	-0.113686	-0.111034	-0.108311	-0.105558	-0.102718	-0.0997985	-0.0968707	-0.0938958	-0.0908476	-0.0877728	-0.0846726	-0.081523	-0.0783601	-0.0751931	-0.0720114	-0.0688063	-0.0655919	-0.0624038	-0.0592187	-0.0560229	-0.0528743	-0.0497476	-0.0466098	-0.0435335	-0.0419606	-0.0389665	-0.036022	-0.0331736	-0.0303412	-0.0275606	-0.0248848	-0.0222515	-0.0196848	-0.0172146	-0.0148225
-0.157186	-0.155208	-0.153076	-0.15079	-0.148386	-0.145857	-0.143168	-0.140345	-0.137421	-0.137469	-0.134297	-0.131018	-0.12762	-0.124077	-0.12043	-0.116708	-0.112844	-0.108858	-0.10481	-0.100652	-0.0963728	-0.0920297	-0.0876092	-0.0830863	-0.07851	-0.0738878	-0.0692085	-0.0644718	-0.0596947	-0.0548891	-0.0500394	-0.045166	-0.0402951	-0.0354131	-0.030503	-0.0256248	-0.0207686	-0.0159019	-0.011083	-0.0081877	-0.00344301	0.00124152	0.00583556	0.010379	0.014861	0.0192291	0.0235018	0.027688	0.0317503	0.0356967
-0.143037	-0.141379	-0.139558	-0.137597	-0.135502	-0.133271	-0.130897	-0.128365	-0.125692	-0.125849	-0.122841	-0.119692	-0.116428	-0.112958	-0.109322	-0.105567	-0.101619	-0.0975117	-0.0932948	-0.0889067	-0.0843503	-0.0796766	-0.0748659	-0.0699025	-0.0648341	-0.0596281	-0.0542986	-0.0488667	-0.0433158	-0.0376851	-0.0319816	-0.0261713	-0.0203067	-0.0144074	-0.00840938	-0.00237628	0.00366309	0.00977309	0.0158818	0.0196269	0.0257409	0.0318362	0.037869	0.0438961	0.0498566	0.0557109	0.061515	0.0672291	0.0728075	0.078285
-0.0899938	-0.0896895	-0.0892969	-0.0887712	-0.0881086	-0.0873098	-0.0863549	-0.0852583	-0.0839759	-0.0842011	-0.0826059	-0.0808077	-0.0787823	-0.0766043	-0.0742266	-0.0715823	-0.0687637	-0.0657593	-0.0624889	-0.0590283	-0.0553903	-0.0514997	-0.0473947	-0.0430988	-0.0385799	-0.0338555	-0.0289226	-0.0237998	-0.0185074	-0.0130105	-0.00732401	-0.00151808	0.00446207	0.0106163	0.0168539	0.023222	0.0297477	0.0363198	0.0429589	0.0468573	0.0536477	0.0604562	0.0673236	0.0741942	0.0810631	0.0879261	0.0947215	0.101472	0.10816	0.114719
-0.0180321	-0.0194785	-0.0208727	-0.0221935	-0.0233874	-0.0244476	-0.0253976	-0.0262042	-0.0268294	-0.027111	-0.02738	-0.0274151	-0.0272075	-0.0268207	-0.0262064	-0.0253072	-0.0241835	-0.0228289	-0.0211574	-0.0192167	-0.0170336	-0.0145377	-0.0117209	-0.00864044	-0.00530266	-0.00167166	0.00224375	0.00640989	0.0108399	0.0155854	0.020562	0.0257543	0.0312345	0.0369607	0.0428639	0.0489728	0.0553023	0.0617773	0.0683792	0.0718272	0.0787382	0.0857132	0.0927712	0.0999113	0.107084	0.114255	0.121443	0.128633	0.135769	0.14284
0.047621	0.0446778	0.0417419	0.0388093	0.0359304	0.0331169	0.0303706	0.0277402	0.0252312	0.0246403	0.0225074	0.0205672	0.018788	0.0172437	0.0159463	0.0148674	0.0140584	0.0135179	0.0132501	0.0133078	0.0136744	0.0143342	0.015335	0.0166779	0.0183516	0.0203797	0.0227427	0.0254488	0.0285186	0.031919	0.0356286	0.0396687	0.0440051	0.048626	0.0535716	0.0587909	0.0642514	0.069961	0.0758779	0.078397	0.0847249	0.0912246	0.0978649	0.104635	0.111502	0.118439	0.125446	0.132477	0.139498	0.146516
0.0840195	0.0802112	0.0763145	0.0723908	0.0684758	0.0645518	0.0606151	0.0567528	0.0530026	0.0522652	0.0487893	0.0455493	0.0424573	0.0395066	0.0368521	0.0344539	0.0322313	0.030315	0.0287398	0.0274081	0.0263854	0.0257547	0.0254751	0.0255121	0.0259143	0.0267114	0.0278728	0.029362	0.0312729	0.0335992	0.0362246	0.0392018	0.0425988	0.046294	0.0502437	0.0545806	0.0592193	0.0640574	0.0691864	0.0710041	0.076616	0.0823872	0.0883554	0.0944775	0.100691	0.106996	0.113408	0.119857	0.126261	0.132676
0.0980063	0.0940281	0.0899085	0.0856712	0.0812972	0.076817	0.0723143	0.0677677	0.0631955	0.0620618	0.057655	0.0532941	0.0490375	0.0449118	0.0409265	0.0371168	0.0335051	0.030124	0.0269745	0.0240797	0.0214936	0.0192129	0.0172254	0.015584	0.0142921	0.0133346	0.0127558	0.0125931	0.0128071	0.0133736	0.0143262	0.0156524	0.017358	0.0194328	0.0218798	0.0246889	0.0278215	0.0312778	0.0350409	0.0356423	0.0399347	0.0444829	0.0492545	0.0542084	0.0593648	0.0646808	0.0701011	0.0756033	0.0811976	0.0868221
0.088412	0.0849346	0.0812568	0.0773483	0.0732545	0.0690035	0.0646018	0.0601176	0.0555511	0.0544645	0.0498396	0.0451947	0.0405395	0.0359544	0.0314561	0.027037	0.0227636	0.0186531	0.0146954	0.0109498	0.00743769	0.00416367	0.00117189	-0.00154303	-0.00396681	-0.00606949	-0.00784871	-0.00928433	-0.0103552	-0.0110845	-0.0114382	-0.0114028	-0.0110141	-0.0102509	-0.00910657	-0.00760739	-0.005773	-0.00359642	-0.00109282	-0.00150848	0.00158018	0.0049387	0.00857158	0.0124286	0.0164938	0.0207486	0.0251505	0.0296797	0.0343342	0.039058
0.0654303	0.0629708	0.0602999	0.057393	0.0542483	0.05092	0.0474269	0.0437277	0.0398815	0.0395746	0.0355634	0.0314669	0.0273404	0.0232065	0.0190628	0.0149229	0.0108399	0.00684352	0.00293375	-0.000832136	-0.0044185	-0.00784283	-0.011074	-0.0140656	-0.016815	-0.0193235	-0.0215473	-0.023467	-0.025099	-0.0264302	-0.0274006	-0.0280499	-0.0283955	-0.0283853	-0.0280154	-0.0273357	-0.026353	-0.0250152	-0.0233627	-0.0244493	-0.0221918	-0.0196487	-0.0168823	-0.0139149	-0.0107409	-0.00736641	-0.00384757	-0.000196443	0.00359754	0.00746844
0.0406653	0.040305	0.0396652	0.0387626	0.0376416	0.0362708	0.0346444	0.0328078	0.0308003	0.0323106	0.0299202	0.0273975	0.0247385	0.0219132	0.0189902	0.0160497	0.013019	0.00993953	0.00689453	0.00387236	0.000842413	-0.00212823	-0.00499138	-0.00775464	-0.0104139	-0.0128997	-0.0151942	-0.0173269	-0.0192585	-0.0209221	-0.0223802	-0.0236194	-0.0245532	-0.0252167	-0.0256516	-0.0257792	-0.0255771	-0.0251155	-0.0243998	-0.0262574	-0.0249732	-0.0234843	-0.0217533	-0.0197528	-0.0175607	-0.0152084	-0.0126436	-0.00991415	-0.00711429	-0.00421688
0.012533	0.0143553	0.0160154	0.0174366	0.0186218	0.0196134	0.0203922	0.0209573	0.0212688	0.0251906	0.0250704	0.0247343	0.024169	0.0234976	0.0226495	0.0215963	0.0204364	0.0191495	0.0177253	0.0162593	0.0147096	0.0130968	0.0114649	0.00983197	0.00822801	0.00667114	0.0051479	0.0037229	0.00240615	0.0011651	8.06471e-05	-0.000823804	-0.00158816	-0.00215143	-0.0025258	-0.00273571	-0.00271816	-0.00249695	-0.00207239	-0.00418559	-0.00338901	-0.00238929	-0.00119251	0.000140966	0.00166724	0.00336928	0.00515394	0.0070427	0.00905743	0.0111232
-0.0156626	-0.0116405	-0.00772658	-0.00400203	-0.000452841	0.00288386	0.00602581	0.00895862	0.0116306	0.0182296	0.0205348	0.02254	0.0243352	0.0259517	0.0272824	0.0284101	0.0293888	0.0301449	0.0307023	0.0311349	0.03143	0.0316092	0.0316639	0.0316023	0.0315052	0.0313221	0.0310847	0.0308787	0.0306492	0.030456	0.0303514	0.0302733	0.0302712	0.030388	0.0305948	0.0309055	0.0313185	0.0318232	0.0324295	0.0305359	0.0313656	0.0323382	0.0333518	0.0344377	0.0356487	0.0369034	0.0381736	0.039547	0.0409563	0.0423241
-0.0532096	-0.0471904	-0.041195	-0.035275	-0.0295073	-0.0238931	-0.0184191	-0.0130726	-0.00794273	0.0013001	0.00607287	0.0105797	0.0148097	0.0188618	0.0226643	0.026172	0.0294888	0.0325873	0.0354224	0.0380251	0.0403996	0.0425856	0.0445883	0.0463919	0.048054	0.0495743	0.0509386	0.0522172	0.0534316	0.054556	0.0556465	0.0567202	0.0577687	0.0588343	0.0598874	0.0609169	0.0619708	0.0630467	0.0641534	0.0627938	0.0639359	0.0651179	0.0662991	0.0674513	0.0686548	0.0698652	0.0709789	0.0721081	0.0732529	0.074295
-0.0908279	-0.0836672	-0.0764386	-0.0692249	-0.0620595	-0.0549621	-0.0479624	-0.0410534	-0.0343365	-0.023273	-0.01682	-0.0105651	-0.00460043	0.00120842	0.00678284	0.0120776	0.0171447	0.0219528	0.0265246	0.0308859	0.0349813	0.0388577	0.0425089	0.0458937	0.0491279	0.0522434	0.0551664	0.0579701	0.0606699	0.0632287	0.0657228	0.0681083	0.0703911	0.0726531	0.0748594	0.0769966	0.0791223	0.0812093	0.08325	0.0828653	0.0848222	0.0867581	0.0886203	0.0903611	0.092082	0.0937265	0.0952113	0.0966442	0.0980158	0.0992151
-0.130329	-0.122961	-0.115457	-0.107878	-0.100244	-0.0926115	-0.0850593	-0.0775044	-0.0700372	-0.057984	-0.0506775	-0.0435347	-0.0366327	-0.0298468	-0.0232472	-0.0169018	-0.0107331	-0.00480021	0.000925469	0.00643188	0.0116639	0.0167369	0.0216675	0.0263466	0.0308717	0.0352621	0.0394478	0.0435462	0.0475478	0.0514323	0.0552493	0.0589636	0.06257	0.0661586	0.0696569	0.0730766	0.0764861	0.0798337	0.0830942	0.084006	0.0871426	0.0902053	0.0931385	0.0959371	0.098669	0.101258	0.103636	0.105921	0.108063	0.109976
-0.166728	-0.160065	-0.153166	-0.146165	-0.139038	-0.131831	-0.12461	-0.117346	-0.110124	-0.0981927	-0.091004	-0.0838938	-0.076938	-0.070069	-0.0633206	-0.0567528	-0.0503001	-0.0440604	-0.0379806	-0.0320188	-0.0262768	-0.0206534	-0.0151435	-0.00981321	-0.0045465	0.00066513	0.00577634	0.0108222	0.0158183	0.0207276	0.0256297	0.0304961	0.0353248	0.0401838	0.0449741	0.0497001	0.0544669	0.0591598	0.0637907	0.0661313	0.0706842	0.0751658	0.0795315	0.0837415	0.0878619	0.0918146	0.0955479	0.0991213	0.102516	0.105663
-0.188977	-0.183534	-0.177889	-0.172052	-0.166057	-0.159981	-0.153893	-0.147772	-0.141588	-0.130513	-0.124333	-0.118169	-0.112048	-0.106031	-0.100111	-0.0942371	-0.0884406	-0.082749	-0.0771408	-0.0715983	-0.0661176	-0.0607013	-0.0552694	-0.0498076	-0.0443884	-0.0389422	-0.0334447	-0.027918	-0.0223302	-0.0166883	-0.0109556	-0.00515794	0.000657441	0.00652997	0.0124828	0.0184623	0.0244268	0.0304384	0.0364899	0.0402686	0.0462166	0.052117	0.0579366	0.0635822	0.0690572	0.0744212	0.0795847	0.0844939	0.0892095	0.093675
-0.205039	-0.201497	-0.197728	-0.193784	-0.189668	-0.185377	-0.180936	-0.176484	-0.171959	-0.162445	-0.157768	-0.153092	-0.148366	-0.14369	-0.139062	-0.134408	-0.129794	-0.125156	-0.120503	-0.115843	-0.111029	-0.106175	-0.101319	-0.096259	-0.0910986	-0.0858451	-0.0803832	-0.0747767	-0.0689885	-0.0630071	-0.056909	-0.0505802	-0.0440502	-0.0374035	-0.0305369	-0.0234974	-0.0164124	-0.00921477	-0.00193802	0.00310605	0.0104715	0.0178015	0.0250662	0.0322733	0.0393042	0.0461829	0.0529335	0.0593893	0.0656164	0.0716211
-0.204827	-0.203184	-0.201296	-0.19918	-0.19691	-0.194569	-0.192119	-0.189509	-0.186866	-0.179275	-0.176391	-0.173457	-0.170567	-0.167611	-0.164579	-0.1615	-0.158335	-0.15508	-0.151659	-0.148075	-0.144349	-0.1404	-0.136164	-0.131762	-0.127103	-0.122097	-0.116844	-0.111276	-0.105403	-0.099227	-0.0927013	-0.0858986	-0.0788021	-0.0713643	-0.063716	-0.0558649	-0.0477512	-0.0395109	-0.0311825	-0.0249886	-0.0164562	-0.00794862	0.00050468	0.00883142	0.017085	0.0251267	0.0329168	0.040515	0.047828	0.0547635
-0.194078	-0.194234	-0.194195	-0.193995	-0.193664	-0.193229	-0.192684	-0.192027	-0.191344	-0.185607	-0.184642	-0.183638	-0.182534	-0.181284	-0.179941	-0.178445	-0.176768	-0.174894	-0.172735	-0.170313	-0.167616	-0.164539	-0.16112	-0.157387	-0.153183	-0.148593	-0.143609	-0.138125	-0.132222	-0.125851	-0.119045	-0.111881	-0.104301	-0.0963308	-0.0880806	-0.0794928	-0.0706308	-0.0616015	-0.0524035	-0.0453613	-0.03597	-0.0265529	-0.0172333	-0.00801448	0.00108861	0.00990244	0.018463	0.0267434	0.0346199	0.0421289
-0.174601	-0.176324	-0.177969	-0.179497	-0.18091	-0.182201	-0.183471	-0.184696	-0.185772	-0.18169	-0.182517	-0.183201	-0.183731	-0.184168	-0.184394	-0.184329	-0.183995	-0.183352	-0.182387	-0.181025	-0.179206	-0.17703	-0.174352	-0.171089	-0.167377	-0.163141	-0.158306	-0.152974	-0.147077	-0.140662	-0.133755	-0.126267	-0.118367	-0.110039	-0.101249	-0.0921826	-0.0828861	-0.0733	-0.0635724	-0.0559946	-0.0459996	-0.0360627	-0.0261532	-0.0164341	-0.0069811	0.00228305	0.0111717	0.0196215	0.0277758	0.0354341
-0.148784	-0.151893	-0.154851	-0.157732	-0.160625	-0.163484	-0.166265	-0.168956	-0.171628	-0.169105	-0.171354	-0.173493	-0.175514	-0.177249	-0.178707	-0.179889	-0.180705	-0.181119	-0.181079	-0.18059	-0.179603	-0.177982	-0.175801	-0.173083	-0.169706	-0.165704	-0.161123	-0.155924	-0.150117	-0.143701	-0.136675	-0.129131	-0.12104	-0.112479	-0.103588	-0.0942755	-0.0846377	-0.0748355	-0.0648533	-0.0570023	-0.0467698	-0.0365824	-0.0265562	-0.0167047	-0.00710929	0.00209368	0.0109731	0.019458	0.0273592	0.0346947
-0.119204	-0.1232	-0.12719	-0.131258	-0.135276	-0.139265	-0.143219	-0.147189	-0.15109	-0.149706	-0.153226	-0.156615	-0.159677	-0.162425	-0.164908	-0.167015	-0.168683	-0.169861	-0.170546	-0.170709	-0.170209	-0.169074	-0.167354	-0.164934	-0.161834	-0.158108	-0.153699	-0.14863	-0.142922	-0.136566	-0.12965	-0.122149	-0.114096	-0.10565	-0.0967413	-0.0874153	-0.077879	-0.068058	-0.0580961	-0.0502029	-0.0400238	-0.0299439	-0.0200174	-0.0103175	-0.000986323	0.00803596	0.016661	0.0246735	0.0321305	0.0390147
-0.0879963	-0.0926285	-0.0973234	-0.102056	-0.106857	-0.111763	-0.11668	-0.121548	-0.126379	-0.126046	-0.130453	-0.134643	-0.138597	-0.142237	-0.145455	-0.148177	-0.150434	-0.152168	-0.153282	-0.153765	-0.153656	-0.152918	-0.151481	-0.149344	-0.146515	-0.142959	-0.138715	-0.133812	-0.128279	-0.122118	-0.115405	-0.108152	-0.100405	-0.0921322	-0.0834476	-0.0744492	-0.0651812	-0.0557105	-0.0461056	-0.0382969	-0.0284134	-0.0186544	-0.0090914	0.000224391	0.00924103	0.0178126	0.0258821	0.0334306	0.0403226	0.0465165
-0.0621855	-0.067113	-0.0722875	-0.0776543	-0.083089	-0.0885644	-0.0941353	-0.0997278	-0.105166	-0.105181	-0.110072	-0.114662	-0.11884	-0.122573	-0.125847	-0.128552	-0.130607	-0.132028	-0.132836	-0.132974	-0.132375	-0.131126	-0.129225	-0.126568	-0.123197	-0.119177	-0.114519	-0.10924	-0.103372	-0.0969763	-0.0901056	-0.0827222	-0.0749118	-0.0667607	-0.0582752	-0.0495329	-0.0406086	-0.0314938	-0.0223523	-0.0146598	-0.00541819	0.00362982	0.0124381	0.0209015	0.0289272	0.0364751	0.0433871	0.0496554	0.0552938	0.060159
-0.0332694	-0.0383337	-0.0436117	-0.0490956	-0.0548363	-0.0607583	-0.0667728	-0.0728034	-0.0787883	-0.0795785	-0.0849514	-0.0899687	-0.094588	-0.0987334	-0.102336	-0.105317	-0.107683	-0.109383	-0.110385	-0.110694	-0.110279	-0.109125	-0.107279	-0.104793	-0.101689	-0.0979255	-0.0935274	-0.0885765	-0.0831017	-0.0770959	-0.0706534	-0.0638119	-0.0566281	-0.0491657	-0.0413897	-0.0333672	-0.025133	-0.0167423	-0.00834554	-0.000977847	0.00756835	0.0159476	0.0241064	0.031957	0.0393505	0.0463315	0.0527505	0.0584918	0.0635626	0.0678111
-0.00739174	-0.0122337	-0.0174162	-0.0229305	-0.0287377	-0.034791	-0.0410677	-0.0474461	-0.0537741	-0.055139	-0.0608209	-0.0662518	-0.0712421	-0.0757292	-0.0796465	-0.0829188	-0.0854956	-0.0873495	-0.088508	-0.0889341	-0.0886084	-0.0875778	-0.0858702	-0.0835278	-0.0805404	-0.0769558	-0.0728347	-0.0682251	-0.0631367	-0.0576226	-0.0517442	-0.0455327	-0.0390697	-0.03234	-0.0253591	-0.018189	-0.010825	-0.00336583	0.00415652	0.0112188	0.0189522	0.0265539	0.0339589	0.0410815	0.0478941	0.054281	0.0601092	0.0653959	0.0699823	0.0737583
0.0100049	0.00502506	-0.000331378	-0.00598759	-0.0120217	-0.0183727	-0.0248689	-0.0313389	-0.0377344	-0.0393606	-0.0449915	-0.050169	-0.0549821	-0.059203	-0.0626911	-0.0654247	-0.0674509	-0.0687223	-0.0691797	-0.0688542	-0.0678615	-0.0662682	-0.063987	-0.0610719	-0.057645	-0.0537292	-0.0493916	-0.0446668	-0.0395948	-0.0343089	-0.0287406	-0.022939	-0.0170191	-0.01094	-0.00468931	0.00170895	0.00823639	0.0147613	0.0213443	0.028262	0.0349766	0.0415526	0.0479698	0.05407	0.0598483	0.0651149	0.0698456	0.0740285	0.0774535	0.0800829
0.0229347	0.0180718	0.0125795	0.00664592	0.000451637	-0.00590714	-0.0124626	-0.0190734	-0.0254271	-0.0270598	-0.0325753	-0.0375619	-0.0418323	-0.0454311	-0.0483298	-0.0504501	-0.0516772	-0.0521208	-0.0518315	-0.0508015	-0.0490414	-0.0466741	-0.0438329	-0.0404478	-0.0365846	-0.0324421	-0.0280277	-0.0233907	-0.0184736	-0.0133981	-0.00833865	-0.00319536	0.00208765	0.00743974	0.0128363	0.0182615	0.0237812	0.0294322	0.0350037	0.04151	0.0472787	0.0528489	0.0582112	0.0632793	0.067989	0.0723286	0.0760274	0.0790694	0.0815108	0.0830872
0.0356855	0.0311215	0.0261082	0.0207055	0.0148161	0.00854679	0.00209374	-0.00428808	-0.0106901	-0.0132747	-0.0187904	-0.0237147	-0.0280896	-0.0318179	-0.034702	-0.0366523	-0.0378322	-0.0382541	-0.0377718	-0.0364916	-0.034553	-0.0320285	-0.0288787	-0.0252305	-0.0213982	-0.0173005	-0.0129527	-0.00842434	-0.0038438	0.000675712	0.00523913	0.00985902	0.0143813	0.0188413	0.0232897	0.0277333	0.0322175	0.0366544	0.0411618	0.0472512	0.0519374	0.0565344	0.0610687	0.0654096	0.0695282	0.0732564	0.0765519	0.0794329	0.0815206	0.0828324
0.0388414	0.0344433	0.0294828	0.024063	0.0182687	0.0121798	0.00596806	-0.000306839	-0.00640306	-0.00884498	-0.0138092	-0.0181407	-0.0217305	-0.0244985	-0.0263948	-0.0274616	-0.0275481	-0.0267065	-0.0251125	-0.0228237	-0.0198552	-0.0162666	-0.0122837	-0.00805872	-0.00360856	0.000934445	0.00552673	0.0100475	0.0144184	0.0186531	0.0227299	0.026657	0.0304687	0.0341065	0.0375771	0.0409958	0.0443707	0.0477792	0.0512554	0.0566307	0.0602246	0.0637905	0.0672398	0.0705773	0.0736891	0.0765137	0.0789327	0.0807649	0.08201	0.0825171
0.0377761	0.0334434	0.0286183	0.0233336	0.0177854	0.0119703	0.00603508	0.000251664	-0.00527497	-0.00757367	-0.0116971	-0.0151581	-0.0177106	-0.0194172	-0.0201481	-0.0198777	-0.0186872	-0.0165744	-0.0136661	-0.0100429	-0.00584262	-0.00126763	0.00360918	0.00863838	0.0137308	0.0187589	0.0235664	0.0281109	0.032337	0.0362212	0.0397941	0.0430482	0.0459668	0.0486739	0.0511767	0.053534	0.0558511	0.0580776	0.0603366	0.0648832	0.0672821	0.0697666	0.0722318	0.0746068	0.0768286	0.0787254	0.0802269	0.0812527	0.0816552	0.0813745
0.0330634	0.0288482	0.0242637	0.0193328	0.0140829	0.00868736	0.00338711	-0.00166331	-0.00644582	-0.00848472	-0.0115869	-0.0138495	-0.0153009	-0.0157573	-0.0150411	-0.0132395	-0.0106574	-0.00718266	-0.00275062	0.00230625	0.00774599	0.0134425	0.0194244	0.0254154	0.0311444	0.0366269	0.041742	0.0464293	0.0505529	0.0540517	0.05711	0.0596494	0.0616829	0.0634012	0.0648627	0.0661623	0.0672519	0.068225	0.0692954	0.0727252	0.0739703	0.0753313	0.0767567	0.0781635	0.0794482	0.0804425	0.0811783	0.081498	0.0811872	0.0802604
0.0257986	0.0220042	0.017687	0.0131099	0.00841239	0.00374459	-0.000844653	-0.00521937	-0.00894729	-0.0104541	-0.0124802	-0.0135926	-0.0136353	-0.012513	-0.010352	-0.00718216	-0.00286522	0.00227852	0.00810384	0.014553	0.0213977	0.0285131	0.0355275	0.0423958	0.0490012	0.0550501	0.0604975	0.0652129	0.0692535	0.0725977	0.0750405	0.0767898	0.0780723	0.0788286	0.0791802	0.0791952	0.0790553	0.0788921	0.0786217	0.0806226	0.0807253	0.0809574	0.0813055	0.0817256	0.0820882	0.0824089	0.08243	0.0820427	0.0812365	0.0798215
0.0203585	0.0172391	0.0138506	0.0101643	0.00616296	0.00207142	-0.00197976	-0.00563959	-0.00897169	-0.0110896	-0.0127633	-0.0135336	-0.0132604	-0.0118914	-0.00937666	-0.005591	-0.000769791	0.00501824	0.0117909	0.0192293	0.0271976	0.0354307	0.0437395	0.0520667	0.0599636	0.0673306	0.0739543	0.0797466	0.0847121	0.0886043	0.0915449	0.0936784	0.0948507	0.0952587	0.0950318	0.0942703	0.093156	0.0916649	0.0901141	0.0904302	0.0890029	0.0877866	0.0868883	0.0862074	0.0857591	0.0853712	0.0849029	0.0843489	0.0834749	0.0821279
0.0112915	0.00870132	0.00583607	0.00269943	-0.000599073	-0.00400243	-0.00719045	-0.00997704	-0.0123184	-0.0137264	-0.0143237	-0.0138691	-0.0122739	-0.00953917	-0.00557213	-0.000325388	0.00603584	0.0133681	0.0216201	0.030634	0.0400353	0.0496129	0.0592745	0.0687144	0.0776262	0.0857509	0.0930461	0.099338	0.104478	0.10837	0.11117	0.112896	0.113498	0.113136	0.111979	0.110208	0.107874	0.10518	0.102329	0.100736	0.09801	0.0955792	0.0934848	0.0918272	0.0904618	0.0892585	0.0881548	0.0870258	0.0857302	0.0840885
0.00301476	0.0012303	-0.00112605	-0.00370973	-0.00633785	-0.00881976	-0.0110706	-0.0131407	-0.0144602	-0.0149251	-0.0145122	-0.013005	-0.0102459	-0.00613918	-0.000801209	0.00558134	0.0133221	0.0222246	0.0318479	0.0420851	0.0527633	0.0638038	0.0747216	0.0850728	0.0948816	0.103923	0.111921	0.118692	0.124019	0.128195	0.130956	0.132239	0.132433	0.131484	0.129573	0.126786	0.123319	0.119527	0.115448	0.111824	0.107828	0.104211	0.101064	0.0983302	0.0960011	0.0940555	0.0923511	0.0906945	0.088991	0.0871555
-0.0033472	-0.00479552	-0.00641483	-0.00826354	-0.0101375	-0.011848	-0.0133723	-0.0143242	-0.0146981	-0.0145747	-0.0130659	-0.0105092	-0.00669658	-0.0016321	0.00470457	0.0124385	0.0212985	0.0312055	0.0420264	0.0534351	0.0653622	0.0773877	0.0892366	0.10069	0.111373	0.121167	0.129836	0.137125	0.14304	0.147306	0.150058	0.151432	0.151317	0.149939	0.147339	0.143752	0.139464	0.134527	0.129271	0.12386	0.118674	0.113892	0.109606	0.105853	0.102644	0.0999074	0.0975411	0.095434	0.0934027	0.0912944
-0.00851156	-0.00954916	-0.0105806	-0.0117295	-0.0126827	-0.0134754	-0.0136141	-0.0130379	-0.0119289	-0.00987639	-0.00638765	-0.00174935	0.00415179	0.0112803	0.0198796	0.0297135	0.0403777	0.0519812	0.0643095	0.0770766	0.0899343	0.102459	0.114735	0.126334	0.136789	0.146131	0.154043	0.160517	0.165235	0.168136	0.16964	0.16955	0.167911	0.164944	0.160782	0.155842	0.150166	0.143964	0.137703	0.13057	0.124672	0.119251	0.114465	0.110367	0.106845	0.103837	0.101236	0.0989061	0.0966185	0.0942454
-0.009727	-0.0100528	-0.0105242	-0.0109037	-0.011219	-0.0111539	-0.0106546	-0.00958958	-0.00763927	-0.00476423	-0.000730844	0.00446287	0.010891	0.018738	0.0278226	0.0380533	0.0493579	0.0614832	0.0743078	0.0875834	0.100944	0.114191	0.126964	0.139106	0.150344	0.160282	0.168857	0.175795	0.181043	0.184604	0.186381	0.186526	0.185053	0.181996	0.177671	0.172224	0.16597	0.159202	0.15211	0.143292	0.136443	0.130061	0.12432	0.119297	0.115008	0.111355	0.108206	0.105428	0.10292	0.100406
-0.00845902	-0.00808928	-0.00791223	-0.00772181	-0.00738571	-0.00668701	-0.00570074	-0.00419625	-0.00165743	0.00195273	0.00629445	0.0118032	0.0185968	0.0267473	0.0360068	0.0463677	0.0579101	0.0702517	0.0832188	0.0965409	0.110143	0.12381	0.136931	0.149394	0.161137	0.171702	0.180838	0.188356	0.194344	0.198691	0.201068	0.201701	0.200625	0.197967	0.193805	0.188248	0.181763	0.174623	0.16697	0.156778	0.149064	0.141878	0.135266	0.129353	0.124269	0.119901	0.116164	0.112934	0.110033	0.107313
-0.00489193	-0.0038929	-0.00297203	-0.00222937	-0.00135076	-0.000402246	0.00101686	0.00314874	0.0057685	0.00992206	0.0145076	0.0202061	0.0270779	0.0349711	0.0442238	0.0546651	0.0658507	0.077979	0.0907308	0.104014	0.117535	0.130901	0.144238	0.157058	0.168922	0.179864	0.189492	0.197873	0.204687	0.209683	0.213086	0.214523	0.214245	0.212261	0.208543	0.203463	0.197086	0.189715	0.18181	0.170657	0.162397	0.154406	0.147002	0.140354	0.134419	0.129297	0.124902	0.121115	0.117768	0.114634
0.000879611	0.00234918	0.00382427	0.00511001	0.00635929	0.00772526	0.009319	0.0116442	0.014523	0.0191975	0.0237185	0.0293113	0.0360013	0.0436775	0.0524449	0.0624812	0.0732817	0.0847916	0.0970192	0.109748	0.122834	0.135804	0.148709	0.161507	0.173541	0.184709	0.194855	0.203854	0.211545	0.217506	0.221865	0.22448	0.225225	0.22423	0.221429	0.217033	0.211231	0.204116	0.196224	0.184506	0.175847	0.167309	0.15916	0.151735	0.145042	0.139142	0.134059	0.129633	0.125786	0.122257
0.00816822	0.0104426	0.0122538	0.0139908	0.0156354	0.0172551	0.019159	0.021269	0.0241239	0.0295264	0.0337587	0.0389769	0.0451896	0.0524868	0.0607719	0.0697534	0.0798037	0.0906582	0.102054	0.113965	0.126088	0.138538	0.151007	0.163105	0.175002	0.186235	0.196706	0.206241	0.214491	0.221622	0.227174	0.231059	0.233219	0.233439	0.231924	0.228553	0.223421	0.217017	0.209479	0.197673	0.188848	0.179945	0.171373	0.163241	0.155804	0.149152	0.143275	0.138166	0.133612	0.129609
0.0195748	0.0219428	0.0239561	0.0259549	0.0277799	0.0297767	0.0319478	0.0345172	0.0379784	0.044404	0.049114	0.0547499	0.0613049	0.0688631	0.0769894	0.0858614	0.0957106	0.106065	0.116817	0.12785	0.139156	0.150829	0.162229	0.173505	0.184597	0.195153	0.205097	0.213998	0.221949	0.22877	0.23398	0.237582	0.239341	0.23922	0.237275	0.233342	0.227849	0.221047	0.213166	0.200833	0.191766	0.182806	0.174151	0.166031	0.158643	0.152008	0.146184	0.141025	0.13642	0.132285
0.0295178	0.0323148	0.034886	0.0370633	0.0391274	0.0410284	0.0431679	0.0457009	0.0485993	0.0553328	0.0595949	0.0645641	0.0703376	0.0766881	0.0838232	0.0916744	0.100058	0.109102	0.118525	0.128304	0.138476	0.14869	0.159261	0.16982	0.180211	0.190537	0.20042	0.209953	0.218735	0.226482	0.233158	0.238283	0.241721	0.243194	0.242617	0.240268	0.23602	0.230126	0.222942	0.210973	0.202143	0.193002	0.183952	0.175308	0.167227	0.159864	0.153235	0.147402	0.142273	0.137551
0.0400769	0.0431601	0.0460728	0.0485413	0.0507216	0.0527261	0.0547118	0.0570602	0.0596793	0.0665332	0.0702093	0.0744363	0.0793305	0.0846975	0.0905986	0.097287	0.104284	0.1117	0.119659	0.127891	0.136576	0.145344	0.154483	0.164094	0.173698	0.183438	0.193129	0.202773	0.212225	0.220795	0.228546	0.235169	0.24019	0.243434	0.24455	0.243778	0.241095	0.236399	0.230107	0.218899	0.210343	0.201278	0.191969	0.182891	0.174237	0.166249	0.15896	0.152418	0.146696	0.141467
0.0506035	0.0543416	0.057431	0.0601403	0.0624328	0.0645223	0.0665475	0.0685135	0.0707636	0.0780554	0.0809251	0.0844181	0.0883067	0.0926377	0.0975129	0.102678	0.108242	0.114155	0.12038	0.127108	0.133978	0.141332	0.149074	0.157038	0.165582	0.174435	0.183658	0.193181	0.202603	0.211957	0.220709	0.228558	0.235115	0.239905	0.242901	0.243783	0.242536	0.239316	0.234113	0.224019	0.215979	0.207112	0.197855	0.188465	0.179357	0.170767	0.162875	0.155759	0.149336	0.14368
0.0652164	0.0686759	0.0715095	0.0739766	0.0761244	0.0781396	0.0799844	0.0818198	0.0841135	0.0916892	0.0943108	0.097391	0.100689	0.104478	0.108369	0.112406	0.116868	0.121398	0.126311	0.13144	0.136963	0.143134	0.149505	0.15653	0.164322	0.172752	0.18183	0.19101	0.200492	0.209996	0.218791	0.226633	0.232992	0.237637	0.240296	0.240572	0.238805	0.234944	0.229175	0.218711	0.21019	0.201039	0.191557	0.182093	0.173067	0.164603	0.156973	0.150009	0.143805	0.138276
0.0757457	0.0794834	0.0825881	0.0851437	0.0873938	0.0893638	0.0911535	0.092787	0.0945644	0.102267	0.104222	0.106456	0.108874	0.111488	0.114258	0.116957	0.119865	0.122842	0.125952	0.129342	0.13304	0.137303	0.142066	0.147449	0.153782	0.161047	0.169299	0.17809	0.187332	0.197003	0.206526	0.215337	0.22304	0.229164	0.233392	0.235298	0.23491	0.232387	0.227734	0.218376	0.210354	0.201416	0.191956	0.182296	0.17289	0.163989	0.155806	0.148448	0.141797	0.135913
0.0897545	0.0930377	0.0957896	0.098086	0.100099	0.101799	0.10334	0.104822	0.106294	0.113945	0.11549	0.117069	0.118728	0.120311	0.12188	0.123419	0.124837	0.126312	0.127946	0.129928	0.132313	0.135144	0.138879	0.143589	0.149378	0.156375	0.164345	0.17322	0.182666	0.192363	0.201857	0.210535	0.217953	0.223545	0.226898	0.227953	0.226642	0.223128	0.217524	0.207554	0.198949	0.189585	0.179852	0.170172	0.160875	0.152262	0.144455	0.137519	0.131356	0.125798
0.0994841	0.102785	0.105692	0.108172	0.110176	0.111864	0.113321	0.114607	0.115706	0.123366	0.124373	0.125256	0.126098	0.126677	0.127158	0.127426	0.127377	0.12738	0.12744	0.127847	0.128461	0.129422	0.131387	0.134358	0.13849	0.143797	0.150453	0.158586	0.167615	0.177133	0.186873	0.196224	0.204605	0.211243	0.215837	0.218207	0.218053	0.215528	0.210825	0.201912	0.193745	0.184561	0.174866	0.165	0.155334	0.146339	0.138142	0.130952	0.124588	0.118928
0.108614	0.111862	0.114665	0.117172	0.119233	0.120955	0.122432	0.123618	0.124588	0.132266	0.132822	0.133228	0.13339	0.133274	0.132863	0.132001	0.130839	0.129511	0.128087	0.126824	0.125744	0.12512	0.125229	0.126254	0.128634	0.132282	0.137507	0.144294	0.152412	0.161523	0.171078	0.180617	0.189518	0.197013	0.20273	0.206208	0.207171	0.20561	0.201684	0.193794	0.186044	0.177035	0.167363	0.15737	0.147489	0.138141	0.129607	0.122127	0.115576	0.109944
0.120118	0.122763	0.12511	0.127147	0.128909	0.130421	0.131689	0.132603	0.133392	0.140745	0.140736	0.140519	0.139798	0.138758	0.137083	0.134839	0.132494	0.129765	0.127066	0.124391	0.122118	0.120693	0.119829	0.120233	0.122131	0.125671	0.131021	0.137768	0.145952	0.155078	0.164419	0.1735	0.181465	0.187957	0.192436	0.194344	0.193724	0.190547	0.185204	0.176238	0.167435	0.157757	0.147664	0.137557	0.127979	0.119093	0.111336	0.104608	0.0989268	0.0942506
0.127483	0.129819	0.131938	0.133784	0.135528	0.137078	0.138449	0.139515	0.140289	0.147806	0.14765	0.147125	0.146139	0.144535	0.142397	0.139389	0.136067	0.132366	0.128401	0.124434	0.12057	0.117537	0.11514	0.113624	0.113624	0.115326	0.118951	0.12427	0.131099	0.139301	0.148141	0.157045	0.16523	0.172136	0.177311	0.180079	0.180266	0.177875	0.17307	0.164694	0.156179	0.146507	0.136283	0.125969	0.116115	0.106985	0.098887	0.0919959	0.0862303	0.0816549
0.135774	0.13747	0.13905	0.140622	0.142195	0.14366	0.144917	0.145904	0.146563	0.15361	0.153037	0.15188	0.150078	0.147531	0.144193	0.140166	0.135572	0.130673	0.125586	0.12049	0.115852	0.111883	0.108798	0.106947	0.106739	0.108416	0.112007	0.117428	0.124332	0.132227	0.140598	0.14869	0.155835	0.161396	0.164793	0.165718	0.164022	0.159843	0.153421	0.143665	0.134079	0.123723	0.113184	0.103054	0.0936084	0.0852398	0.0780823	0.0722537	0.0676861	0.0641833
0.140611	0.141671	0.142762	0.144072	0.145531	0.147107	0.148553	0.149818	0.150833	0.158176	0.157877	0.156814	0.154947	0.152354	0.148739	0.144488	0.139249	0.133538	0.127637	0.12149	0.11563	0.110077	0.105426	0.102025	0.0999397	0.099674	0.101263	0.104971	0.110499	0.117145	0.124608	0.132217	0.139329	0.14516	0.14896	0.150475	0.149428	0.145828	0.139886	0.130441	0.120894	0.110482	0.0997062	0.0892843	0.0795196	0.0707904	0.0633954	0.0573723	0.0528274	0.0494386
0.144491	0.144914	0.145702	0.146956	0.1485	0.15019	0.151759	0.153219	0.154168	0.161162	0.16055	0.158899	0.156429	0.152887	0.148444	0.143103	0.136793	0.130238	0.123315	0.116417	0.109703	0.10347	0.0985578	0.0948218	0.0926321	0.0922985	0.0939797	0.0978295	0.103111	0.109437	0.116262	0.122939	0.128809	0.132947	0.134925	0.134462	0.131429	0.125956	0.118312	0.107446	0.096988	0.0860462	0.0752886	0.0652036	0.0561104	0.0483743	0.0421441	0.0374577	0.0341943	0.0319892
0.145879	0.145447	0.145547	0.14631	0.147724	0.149512	0.15149	0.153429	0.155023	0.16261	0.162576	0.161541	0.159464	0.156222	0.151888	0.146487	0.140161	0.133114	0.125633	0.117924	0.110262	0.102879	0.0964355	0.0911404	0.0871635	0.0849216	0.0846997	0.086535	0.0901625	0.0951821	0.101068	0.107077	0.112604	0.116891	0.119305	0.119397	0.116954	0.111983	0.104723	0.0941147	0.0836492	0.0726139	0.0615754	0.0510997	0.0416685	0.0335824	0.0270426	0.0221547	0.0188373	0.016804
0.144323	0.143558	0.143663	0.14465	0.146438	0.148685	0.151225	0.153519	0.155226	0.162644	0.162353	0.161074	0.158398	0.15446	0.149257	0.142973	0.136009	0.128106	0.119861	0.111445	0.103155	0.0955816	0.0887419	0.0831269	0.0790196	0.0768915	0.0768527	0.0784989	0.0819371	0.0866601	0.0919049	0.0969155	0.101016	0.10372	0.104368	0.102571	0.0982097	0.0914162	0.082641	0.0707952	0.0597137	0.0485186	0.0376957	0.0278396	0.0194437	0.0125776	0.00739213	0.00392155	0.00187992	0.00106093
0.141734	0.139727	0.139002	0.139388	0.140883	0.143315	0.146299	0.149429	0.15202	0.160404	0.161131	0.160753	0.159055	0.155764	0.151122	0.145085	0.138265	0.130503	0.12184	0.113016	0.103976	0.0955177	0.0875103	0.0803283	0.0745602	0.0704616	0.0685237	0.0683235	0.0698754	0.0731725	0.0773773	0.0818209	0.0856067	0.0883364	0.0894271	0.0883038	0.0846793	0.0785369	0.0702225	0.0585774	0.0476051	0.0363016	0.0253069	0.0150728	0.00625751	-0.000882977	-0.006391	-0.0100898	-0.0122624	-0.0130456
0.134353	0.132355	0.131985	0.132991	0.135341	0.138676	0.142477	0.146107	0.149187	0.157562	0.158337	0.157713	0.155477	0.151628	0.146277	0.139725	0.1322	0.123646	0.114533	0.10516	0.0959224	0.0870253	0.0786157	0.0713301	0.0654977	0.0615003	0.0594193	0.0591742	0.0607805	0.063691	0.0672617	0.0707018	0.0733582	0.0747119	0.0741771	0.0713469	0.0660307	0.0584292	0.0490123	0.0363945	0.0251226	0.0139971	0.00361039	-0.0055885	-0.0131306	-0.0189024	-0.0228652	-0.0252081	-0.0260983	-0.0259966
0.127633	0.124129	0.12252	0.122888	0.124933	0.12837	0.132742	0.13727	0.141615	0.151277	0.153562	0.154251	0.153184	0.150506	0.146049	0.14025	0.133035	0.124738	0.115798	0.106225	0.0966676	0.0869804	0.0776531	0.069135	0.0617769	0.0559691	0.0517871	0.049683	0.0496121	0.0510105	0.0534633	0.0562378	0.0587853	0.0603155	0.060272	0.0581887	0.0537872	0.0471003	0.0384351	0.0261947	0.0150309	0.00389816	-0.00660411	-0.015936	-0.023855	-0.0300158	-0.0341851	-0.0367333	-0.0377342	-0.0377261
0.114547	0.111484	0.110708	0.112298	0.115569	0.120291	0.125633	0.131116	0.136146	0.146043	0.148444	0.148786	0.147403	0.144174	0.139286	0.132922	0.124924	0.116346	0.106962	0.097229	0.0872811	0.077148	0.0677312	0.0590632	0.0517134	0.0456966	0.0414644	0.0396203	0.039427	0.0406016	0.0424695	0.0445938	0.0462378	0.0465989	0.045253	0.0417537	0.0361023	0.0283827	0.0190049	0.0060647	-0.00498896	-0.0155015	-0.0249507	-0.0329904	-0.0395201	-0.0440141	-0.0467104	-0.0478621	-0.0479026	-0.0473524
Fig. 2b
TR-PTSD			Non-TR-PTSD
Neg	Pos/Neu		Neg	Pos/Neu
0.651962	0.218866		-0.197225	0.147954
0.281284	-0.0856106		-0.18838	-0.0343465
0.072458	-0.165929		-0.286512	-0.10621
-0.00314946	-0.0483105		-0.00319793	0.0143533
			-0.0193125	-0.10992
			-0.0628201	-0.11116
			-0.0853593	-0.0878484
			-0.0983586	-0.0772334
			0.0616237	-0.0288744
Fig. 2c
Traumatic	Pleasant
0.0252968	-0.0488603
0.12317	0.0628657
0.115951	-0.0245818
0.0732312	0.027713
[truncated: 951 more columns]

## Sheet: Figure 3
Fig. 3a
	TR-PTSD 1
	Baseline 1		Baseline2		Month 1		Month 2		Month 3		Month 4		Month 5		Month 6		Month 7		Month 8		Month 9		Month 10		Month 11		Month 12
	Mean	SEM	Mean	SEM	Mean	SEM	Mean	SEM	Mean	SEM	Mean	SEM	Mean	SEM	Mean	SEM	Mean	SEM	Mean	SEM	Mean	SEM	Mean	SEM	Mean	SEM	Mean	SEM
Daily Therapy Counts					0	0	1999.57	195.185	2160.24	71.1534	2789.04	95.964	2099.04	81.654	2781.28	98.9534	2978.35	65.4286	2464.59	135.535	2918.39	53.7764	3129.97	27.536	3052.8	37.7405	3329.39	40.8612
CAPS-5 Score	59		59		52		28		26		13		17		24		27		19		10		15		17		7
Fig. 3b
	TR-PTSD 2
	Baseline 1		Baseline2		Month 1		Month 2		Month 3		Month 4		Month 5		Month 6		Month 7		Month 8		Month 9		Month 10		Month 11		Month 12
	Mean	SEM	Mean	SEM	Mean	SEM	Mean	SEM	Mean	SEM	Mean	SEM	Mean	SEM	Mean	SEM	Mean	SEM	Mean	SEM	Mean	SEM	Mean	SEM	Mean	SEM	Mean	SEM
Daily Therapy Counts					0	0	542.125	79.4397	540.556	33.9984	1257.83	125.687	1806.26	23.4958	2196.4	55.6024	1741.28	62.3925	1974.81	60.5479	2202.21	65.9538	2048.05	37.6661	2109.38	37.3847	1924.46	36.5614
CAPS-5 Score	65		62		63		61		55		50		55		57		43		43		56		58		38		40
Fig. 3c
	TR-PTSD 1
	Pre-Stim1/Month1		Post-Stim1/Month4		Post-Stim2/Month7		Post-Stim3/Month10
CAPS-5 Score	52		13		27		15
	Channel 1	Channel 2	Channel 1	Channel 2	Channel 1	Channel 2	Channel 1	Channel 2
Diff. norm. theta (5-9 Hz)	0.4331	0.3669	0.0735	0.1687	-0.256	-0.1197	0.2139	-0.0723
Fig. 3d
	TR-PTSD 1
	Pre-Stim1/Month1		Post-Stim1/Month4		Post-Stim2/Month7		Post-Stim3/Month10
CAPS-5 Score	63		50		43		58
	Channel 1	Channel 2	Channel 1	Channel 2	Channel 1	Channel 2	Channel 1	Channel 2
Diff. norm. theta (5-9 Hz)	0.2384	0.0452	0.0488	0.2386	0.0292	0.0654	-0.0644	-0.1003

## Sheet: SFig3
	Delta
non-TR-PTSD	-0.139596	-0.139904	-0.140148	-0.140327	-0.140441	-0.140488	-0.140468	-0.140381	-0.140227	-0.140004	-0.139712	-0.139349	-0.138918	-0.138416	-0.137845	-0.137206	-0.136497	-0.135719	-0.134873	-0.133959	-0.132978	-0.131932	-0.13082	-0.129643	-0.128407	-0.127113	-0.125759	-0.124353	-0.122893	-0.121379	-0.119817	-0.118208	-0.116552	-0.114854	-0.113117	-0.111341	-0.109528	-0.107684	-0.105814	-0.103916	-0.101997	-0.10006	-0.0981081	-0.0961415	-0.094165	-0.0921833	-0.0901962	-0.0882082	-0.082245
s.e.m	0.143379	0.143542	0.143707	0.143874	0.144043	0.144213	0.144386	0.144561	0.144736	0.144914	0.145093	0.145272	0.145453	0.145634	0.145816	0.145997	0.146178	0.146358	0.146536	0.146714	0.14689	0.147064	0.147235	0.147404	0.14757	0.147731	0.147889	0.148043	0.148191	0.148335	0.148474	0.148607	0.148734	0.148855	0.148968	0.149075	0.149174	0.149266	0.149349	0.149425	0.149491	0.149549	0.149598	0.149638	0.149668	0.149688	0.1497	0.149701	0.149542
TR-PTSD	0.0425115	0.0425351	0.0425958	0.0426946	0.0428322	0.0430069	0.0432179	0.0434651	0.0437501	0.046324	0.0467068	0.0471251	0.0475805	0.0480717	0.0471214	0.0476766	0.0482635	0.0488822	0.0495326	0.0502142	0.0509274	0.0516705	0.05244	0.0532349	0.0534759	0.0543624	0.0552712	0.0561975	0.05714	0.0580975	0.0590677	0.0600494	0.0610401	0.0620375	0.0630399	0.0640448	0.0650518	0.0660591	0.0670627	0.0680596	0.0690505	0.070029	0.0709924	0.0719432	0.0728785	0.0737923	0.0746855	0.0755555	0.0763981
s.e.m	0.166935	0.166842	0.166756	0.166677	0.166604	0.166537	0.166476	0.16642	0.16637	0.166338	0.166296	0.166259	0.166226	0.166197	0.166217	0.166196	0.166177	0.166161	0.166148	0.166138	0.166129	0.166122	0.166117	0.166114	0.166048	0.166047	0.166046	0.166045	0.166045	0.166045	0.166044	0.166043	0.166041	0.166038	0.166034	0.166028	0.16602	0.166011	0.165998	0.165983	0.165966	0.165944	0.165919	0.16589	0.165858	0.16582	0.165778	0.16573	0.165677
	Theta
non-TR-PTSD	0.0164345	0.0163321	0.0162046	0.0160329	0.0158256	0.0155833	0.0153002	0.0149946	0.0146624	0.0143003	0.0139352	0.0135657	0.0131897	0.0128399	0.0125199	0.0122373	0.012016	0.0118614	0.0117946	0.0118355	0.0119892	0.0122811	0.0127299	0.0133341	0.0141196	0.0151032	0.0162852	0.0176881	0.0193218	0.0211865	0.0232919	0.0256369	0.0282263	0.0310655	0.034138	0.0374427	0.0409763	0.0447154	0.0486494	0.052767	0.0570447	0.0614658	0.0660074	0.0706412	0.0753592	0.0801311	0.0849266	0.0897329	0.0928573
s.e.m	0.178004	0.179366	0.180709	0.182027	0.183314	0.184569	0.185785	0.186959	0.188087	0.189165	0.19019	0.191156	0.192061	0.192902	0.193676	0.194376	0.195004	0.195554	0.196022	0.196403	0.196695	0.196892	0.196993	0.196991	0.196882	0.196664	0.196331	0.195881	0.195312	0.194619	0.193803	0.192863	0.191798	0.190609	0.189302	0.187877	0.186338	0.184693	0.182947	0.181109	0.179187	0.177191	0.175134	0.173027	0.17088	0.16871	0.166529	0.164351	0.162213
TR-PTSD	0.0802537	0.0835394	0.0869401	0.0904263	0.0939711	0.0975495	0.101137	0.104712	0.108253	0.111147	0.114538	0.117832	0.121009	0.124051	0.126047	0.128775	0.131326	0.133683	0.135837	0.137794	0.139535	0.141051	0.142352	0.143432	0.145021	0.145745	0.146243	0.146528	0.146599	0.146454	0.146104	0.145549	0.144785	0.143823	0.142664	0.141298	0.139736	0.137971	0.135996	0.133816	0.131419	0.128806	0.125974	0.122915	0.119632	0.11613	0.112403	0.10846	0.104306
s.e.m	0.170816	0.170986	0.171149	0.171306	0.171463	0.171623	0.171788	0.171963	0.172149	0.172406	0.172619	0.172846	0.173086	0.17334	0.173653	0.173924	0.174201	0.17448	0.174758	0.175034	0.175304	0.175565	0.175818	0.17606	0.176242	0.176464	0.176676	0.176879	0.177074	0.177263	0.177447	0.177626	0.177799	0.177966	0.178128	0.178278	0.178417	0.178539	0.178641	0.178717	0.178763	0.178771	0.178736	0.178655	0.17852	0.17833	0.178081	0.17777	0.177396
	Alpha
non-TR-PTSD	0.00632218	0.00407078	0.00160685	-0.000995906	-0.00368476	-0.00641826	-0.00919804	-0.0119761	-0.0146085	-0.0170693	-0.0193765	-0.0213903	-0.0230517	-0.0243416	-0.0252198	-0.0256487	-0.0255847	-0.0250218	-0.0239837	-0.0224782	-0.0204888	-0.0180669	-0.0152485	-0.012048	-0.0085215	-0.00471436	-0.000661743	0.00357038	0.00796247	0.0124774	0.0170377	0.0216612	0.026318	0.0309817	0.0356504	0.040261	0.0448001	0.0492877	0.0536477	0.0578611	0.0619255	0.0657747	0.0693776	0.0726498	0.0755292	0.0779812	0.0799116	0.0812704	0.0823687
s.e.m	0.165083	0.164632	0.164119	0.163545	0.162926	0.162285	0.161628	0.16098	0.160358	0.159768	0.159229	0.158735	0.15829	0.157888	0.157507	0.157134	0.156748	0.156326	0.155844	0.155278	0.154616	0.153847	0.152961	0.151965	0.150868	0.14969	0.148457	0.147197	0.145955	0.144772	0.143687	0.142744	0.141983	0.141431	0.141107	0.141022	0.141176	0.141563	0.142155	0.142924	0.143846	0.144879	0.145986	0.147133	0.148291	0.149433	0.150536	0.15159	0.15266
TR-PTSD	0.0395545	0.046342	0.0534995	0.0609004	0.068448	0.0760391	0.0835648	0.0909159	0.0979891	0.103432	0.109711	0.115452	0.120609	0.12514	0.127952	0.131015	0.133386	0.135088	0.136149	0.136613	0.136537	0.136003	0.135086	0.13386	0.133353	0.131855	0.130276	0.128677	0.12711	0.125611	0.12418	0.122813	0.121526	0.120288	0.119065	0.117827	0.116521	0.115139	0.11366	0.112058	0.110342	0.108516	0.106605	0.104619	0.102562	0.100472	0.0983842	0.0962998	0.0942377
s.e.m	0.173794	0.175357	0.176708	0.177845	0.178767	0.179476	0.179978	0.180278	0.180378	0.180329	0.180048	0.17959	0.17897	0.178199	0.177337	0.176315	0.175205	0.174034	0.17283	0.171629	0.170463	0.169366	0.168372	0.16751	0.166765	0.166241	0.16591	0.165777	0.165837	0.166079	0.166494	0.167058	0.167745	0.168532	0.169387	0.170276	0.171165	0.172019	0.172809	0.173503	0.174073	0.174501	0.174771	0.174873	0.174805	0.174574	0.174198	0.17369	0.173073
	Beta
non-TR-PTSD	0.123567	0.11743	0.11063	0.103372	0.0958233	0.0881617	0.0805595	0.0731793	0.0662406	0.0599242	0.0544098	0.0498691	0.0464184	0.044132	0.043022	0.0430575	0.0441843	0.0462766	0.0491887	0.0527691	0.0568693	0.0613816	0.0661915	0.0712062	0.0763822	0.0816435	0.0869385	0.0921875	0.0972934	0.102153	0.106602	0.110489	0.113651	0.115938	0.117267	0.117583	0.116925	0.115389	0.113108	0.110246	0.106949	0.103343	0.0995022	0.095436	0.0910979	0.086368	0.0810939	0.0751042	0.0675559
s.e.m	0.147531	0.145113	0.142936	0.141084	0.139616	0.138559	0.137908	0.137627	0.137664	0.137953	0.13843	0.139031	0.139699	0.140384	0.141045	0.141649	0.142172	0.14259	0.142887	0.143051	0.143078	0.142974	0.142754	0.142443	0.14208	0.141704	0.141365	0.141109	0.140981	0.141016	0.141233	0.141633	0.142199	0.142897	0.143681	0.144503	0.145308	0.146047	0.146671	0.147131	0.147387	0.147407	0.147174	0.146691	0.145976	0.145066	0.144015	0.14288	0.141775
TR-PTSD	0.0605801	0.0617081	0.0626926	0.0635422	0.06429	0.0649623	0.0655628	0.0660659	0.0663999	0.065363	0.0652012	0.0645549	0.063318	0.0613944	0.0618277	0.0582956	0.0540178	0.049107	0.043703	0.0379763	0.0321283	0.0263958	0.021052	0.0163626	0.0126863	0.0100191	0.0085575	0.0083139	0.00918615	0.0109661	0.0133398	0.0159072	0.0182309	0.0198506	0.0203358	0.0193509	0.0166667	0.0121918	0.00595709	-0.00190851	-0.0111708	-0.0215403	-0.032681	-0.044225	-0.0558029	-0.0670105	-0.0774463	-0.0867355	-0.0945325
s.e.m	0.201391	0.20125	0.200492	0.199059	0.196921	0.194088	0.190629	0.186667	0.182385	0.178072	0.173875	0.170104	0.166983	0.164673	0.163212	0.162676	0.16293	0.163822	0.16518	0.166824	0.168594	0.170365	0.17205	0.173604	0.174936	0.17625	0.177516	0.1788	0.180177	0.181711	0.183456	0.185446	0.187698	0.190203	0.192919	0.195771	0.198647	0.201405	0.203882	0.205906	0.207307	0.207931	0.207649	0.206372	0.20406	0.200737	0.196496	0.191506	0.186005
	Low Gamma
non-TR-PTSD	-0.0538798	-0.0265652	-0.006592	0.00615893	0.0136388	0.0195244	0.0274783	0.040688	0.0612765	0.0886203	0.118401	0.143273	0.154745	0.146868	0.120144	0.0817021	0.0417387	0.0087214	-0.0142744	-0.0283072	-0.0350006	-0.0345047	-0.0261046	-0.0118329	0.000535324	0.000881962	-0.0162841	-0.0479543	-0.0826349	-0.104455	-0.100477	-0.0668563	-0.0101524	0.0556157	0.11424	0.153639	0.170341	0.167982	0.1531	0.132703	0.113956	0.10179	0.0981513	0.102827	0.11357	0.125988	0.135477	0.137837	0.13132
s.e.m	0.151181	0.150231	0.149017	0.148384	0.148763	0.149173	0.148147	0.145971	0.14483	0.146175	0.149183	0.152222	0.154138	0.154041	0.151332	0.146294	0.140043	0.134103	0.130082	0.128936	0.129888	0.130977	0.131252	0.131553	0.132991	0.135661	0.138638	0.141006	0.142787	0.144785	0.147831	0.152112	0.156929	0.161059	0.163267	0.16291	0.160291	0.156249	0.151527	0.146856	0.143309	0.141595	0.14139	0.141922	0.142651	0.142878	0.141906	0.140234	0.139712
TR-PTSD	-0.0220598	-0.0521379	-0.0763063	-0.0926959	-0.100292	-0.0985955	-0.0876165	-0.0690871	-0.0460488	-0.0193219	0.00093235	0.0136377	0.0175869	0.01389	0.00651677	-0.00841927	-0.0233373	-0.0339975	-0.0377324	-0.0349706	-0.0292361	-0.0255306	-0.0290873	-0.0435861	-0.0675398	-0.0964974	-0.120279	-0.12989	-0.120725	-0.0944478	-0.0569578	-0.0159706	0.0208697	0.0485995	0.0648862	0.0690782	0.0608722	0.0402317	0.010102	-0.022834	-0.0510934	-0.0699173	-0.0783895	-0.0803528	-0.0821591	-0.0891734	-0.102776	-0.119562	-0.133749
s.e.m	0.158388	0.15406	0.149489	0.146241	0.145161	0.145935	0.147574	0.149307	0.150823	0.152052	0.153366	0.154932	0.156588	0.158324	0.160441	0.163039	0.165271	0.166065	0.164893	0.162331	0.159602	0.157314	0.154965	0.151768	0.147798	0.144471	0.142915	0.14332	0.145287	0.148489	0.152991	0.158819	0.165026	0.169884	0.172232	0.172344	0.17126	0.170042	0.169644	0.170689	0.173047	0.176108	0.179293	0.181822	0.182572	0.180641	0.176186	0.170645	0.165903
	High Gamma
non-TR-PTSD	0.0578247	0.0594379	0.0677876	0.0160008	-0.0226326	0.00838635	0.0058972	-0.0193712	-0.0273083	-0.00254932	0.0574415	0.0918646	0.0992463	0.103443	0.0925803	0.0902109	0.0784101	0.0245851	-0.0603557	-0.130165	-0.126164	-0.10334	-0.0755436	-0.00929125	0.0246972	-0.0071809	-0.041535	-0.0359015	0.0155018	0.0673549	0.103924	0.152483	0.152582	0.0775611	0.00778479	-0.0441265	-0.086923	-0.0976892	-0.075829	-0.00663612	0.0907532	0.182006	0.233693	0.227881	0.259444	0.30604	0.259324	0.184582	0.127776
s.e.m	0.141336	0.147254	0.149068	0.150327	0.141221	0.139121	0.142723	0.135595	0.135961	0.140583	0.145766	0.147164	0.142192	0.148807	0.15346	0.147307	0.149225	0.152826	0.164658	0.175505	0.16197	0.147556	0.145484	0.138131	0.134254	0.133962	0.141211	0.148208	0.144569	0.144114	0.142205	0.137614	0.147119	0.153983	0.157961	0.156766	0.143947	0.138321	0.133988	0.13846	0.149348	0.16182	0.168593	0.159661	0.146771	0.145835	0.148497	0.156026	0.172942
TR-PTSD	0.0547333	-0.00359587	-0.0367551	-0.016998	-0.000992641	-0.00159192	0.000523509	-0.0301886	-0.076781	-0.0786046	-0.0527051	-0.0286379	0.028199	0.110166	0.157955	0.132069	0.103928	0.112245	0.10155	0.0624602	-0.00034494	-0.0600252	-0.0848294	-0.096372	-0.092782	-0.0468671	-0.024678	-0.0356484	-0.0288312	-0.00783724	0.0470442	0.120723	0.144703	0.0974009	0.0375507	-0.0125861	-0.0618702	-0.0741713	-0.0585443	-0.0722498	-0.10093	-0.101788	-0.107721	-0.121483	-0.115845	-0.0925967	-0.0488179	0.0102556	0.0436159
s.e.m	0.168525	0.159816	0.156723	0.162253	0.167592	0.176338	0.179553	0.174559	0.16707	0.166663	0.167053	0.17372	0.18261	0.192245	0.184033	0.159257	0.15672	0.173015	0.179303	0.17829	0.169887	0.15836	0.160798	0.16465	0.16439	0.163751	0.162124	0.163819	0.161816	0.159908	0.16347	0.17176	0.179935	0.172803	0.16425	0.161541	0.151918	0.142672	0.13974	0.140603	0.145411	0.149006	0.149745	0.149319	0.150723	0.155425	0.164428	0.180465	0.189171
[truncated: 952 more columns]

## Sheet: SFig4
4a
neg	23.3364	39.8165	29.8458	23.1498	18.0062	15.5327	12.1292	9.29356	9.75148	9.04026	5.84535	3.97362	3.20028	2.55554	2.25657	2.09734	1.90877	1.77263	1.64596	1.4191	1.27752
s.e.m	4.21657	6.26888	2.91023	1.7293	1.44977	1.49479	1.13697	0.854869	1.02373	0.989192	0.573579	0.375967	0.321678	0.220528	0.184273	0.179477	0.194184	0.167714	0.156951	0.104812	0.110483
pos/neu	23.1296	40.6599	34.0218	26.8111	19.5038	14.3938	10.9103	8.23537	6.67161	5.65674	4.49312	3.69951	2.89152	2.45414	2.14566	1.9013	1.78308	1.73082	1.53451	1.42016	1.3655
s.e.m	2.40931	3.87131	2.76007	1.95575	1.39335	1.07645	0.818589	0.622558	0.527447	0.458304	0.323559	0.266151	0.216445	0.179077	0.145511	0.114075	0.112203	0.113494	0.10311	0.0981509	0.101854
4b
neg	474.793	336.737	115.804	50.4482	21.1198	12.0092	6.64483	4.07995	2.9667	2.21979	1.80496	1.70416	1.49067	1.30285	1.1068	0.856119	0.799426	0.856914	0.862037	0.762717	0.666356
s.e.m	73.6281	73.1901	37.8865	8.77046	1.86865	0.926312	0.493905	0.288858	0.206313	0.182207	0.18521	0.185011	0.152161	0.11987	0.0998567	0.0835288	0.0811743	0.0755443	0.0733726	0.0644607	0.0538412
pos/neu	450.376	288.387	88.626	43.9451	22.1581	12.913	6.5946	3.9241	3.09398	2.64165	2.10882	1.73159	1.49851	1.31968	1.07967	0.903247	0.854155	0.869076	0.830148	0.766483	0.708201
s.e.m	49.0293	27.6409	8.76822	3.19194	1.44237	1.01195	0.390826	0.200162	0.180189	0.179315	0.157987	0.127533	0.113753	0.0984412	0.0723887	0.0559791	0.0519628	0.0515579	0.0499724	0.0463164	0.0417564

## Sheet: SFig5
5a
symp	asymp
0.0571094	0.0361205
0.273923	0.020599
0.0585378	0.00741921
0.292332	-0.0102897
5b
symp	asymp		symp	asymp
0.273923	0.020599		0.0571094	0.0361205
0.292332	-0.0102897		0.0585378	0.00741921
R. Hem			L. Hem

## Sheet: SFig6
Sensing Channel 1 (left)					Sensing Channel 2 (right)
Detections		Non-Detections			Detections		Non-Detections
mean	std	mean	std		mean	std	mean	std
2.0278e+06	83249.6	2.02616e+06	69753.5		2.30214e+07	899705	1.94427e+07	471933
2.218e+06	78080.7	2.14353e+06	65258.7		2.95599e+07	1.05935e+06	2.39731e+07	564383
2.52971e+06	89885.5	2.25314e+06	69410.7		3.50381e+07	1.14627e+06	2.69099e+07	681278
3.1322e+06	117923	2.49427e+06	83020.8		4.03711e+07	1.25242e+06	2.76454e+07	617584
3.94262e+06	145867	2.96526e+06	95629.6		4.37393e+07	1.21669e+06	2.81453e+07	614781
4.31748e+06	160955	3.27606e+06	102991		4.36616e+07	1.18346e+06	2.74212e+07	618305
4.04966e+06	146039	3.17198e+06	99417.5		3.99767e+07	1.1213e+06	2.51956e+07	559017
3.44716e+06	118297	2.78732e+06	83683.8		3.50965e+07	964168	2.23593e+07	484620
2.83596e+06	95875.3	2.3503e+06	64198.7		3.06782e+07	819088	1.95952e+07	407869
2.33779e+06	77966.8	1.96284e+06	49168.6		2.68704e+07	730291	1.72855e+07	351895
1.96145e+06	61777	1.64953e+06	39552.9		2.35486e+07	673389	1.54064e+07	320630
1.68419e+06	48778.3	1.41451e+06	33165.6		2.07317e+07	629153	1.37925e+07	293791
1.47975e+06	40179.6	1.24527e+06	28654.6		1.83615e+07	579178	1.23551e+07	264125
1.329e+06	35615.6	1.12161e+06	25559.5		1.64213e+07	525200	1.10791e+07	233373
1.21237e+06	32861.5	1.02629e+06	23333.5		1.47437e+07	473796	9.98102e+06	203825
1.1187e+06	30193.5	949317	21312.8		1.32939e+07	428317	9.07789e+06	177554
1.04174e+06	27408.1	886664	19308.6		1.20323e+07	381570	8.36514e+06	154943
979555	24999.2	837296	17591.7		1.09751e+07	333344	7.81827e+06	136753
930936	23231.8	800197	16426.3		1.01312e+07	289446	7.40066e+06	124095
893590	21997.9	773037	15773.6		9.46976e+06	254562	7.07148e+06	116265
864544	21097.2	752506	15390.6		8.95096e+06	229473	6.7945e+06	110745
839845	20396.1	734797	15087.3		8.51452e+06	210606	6.54326e+06	105478
815795	19792.8	716499	14805.1		8.12753e+06	195102	6.30517e+06	99936.6
789244	19165.6	694871	14534.2		7.76523e+06	181216	6.0771e+06	94616.9
758244	18408.6	668377	14232.8		7.42378e+06	168837	5.86083e+06	90097.2
722119	17469.4	636772	13825.7		7.10911e+06	158333	5.65777e+06	86600.1
681357	16355.4	600775	13250.9		6.81791e+06	149342	5.46619e+06	84047.7
637294	15111.9	561846	12499.9		6.54807e+06	141460	5.28247e+06	82160.1
591663	13805.5	521711	11614.6		6.29696e+06	134327	5.10222e+06	80610.5
546185	12503	481913	10658.9		6.0538e+06	127414	4.92176e+06	79157.6
502270	11260.8	443698	9696.11		5.8115e+06	120553	4.73873e+06	77600.5
460903	10116.7	407906	8773.07		5.56472e+06	113695	4.5521e+06	75780.8
422646	9088.25	374985	7917.34		5.31081e+06	106826	4.36194e+06	73579.8
387735	8177.34	345086	7140.24		5.05002e+06	99948.8	4.16913e+06	70935
356168	7376.98	318145	6441.74		4.78662e+06	93158.9	3.97505e+06	67851.1
327831	6675.91	293991	5818.22		4.52289e+06	86463.3	3.78169e+06	64398
302556	6062.9	272398	5265.23		4.26234e+06	79921.7	3.59132e+06	60688.8
280091	5526.28	253120	4776.26		4.01255e+06	73775.7	3.40612e+06	56845.7
260227	5054.79	235931	4348.42		3.77597e+06	68072.3	3.22844e+06	52995.7
242731	4637.83	220621	3978.09		3.55548e+06	62883.4	3.0603e+06	49250.9
227355	4265.76	207000	3660.56		3.35372e+06	58285.6	2.90317e+06	45696.9
213901	3933.33	194892	3391.4		3.1694e+06	54184.4	2.75827e+06	42417.4
202124	3635.77	184135	3163.77		3.00328e+06	50598.2	2.62599e+06	39445
191792	3370.72	174579	2971		2.8552e+06	47505.5	2.5062e+06	36784.4
182718	3137.34	166079	2806.75		2.72248e+06	44786.1	2.39865e+06	34433.5
174691	2934.34	158503	2665.21		2.60501e+06	42426	2.30244e+06	32352
167548	2758.81	151727	2541.18		2.50018e+06	40327.8	2.21683e+06	30511.3
161131	2609.29	145636	2430.9		2.40765e+06	38473.2	2.14062e+06	28873.4
155311	2481.7	140129	2330.95		2.32552e+06	36807.8	2.07288e+06	27416.5
149968	2370.81	135114	2238.53		2.25219e+06	35298.4	2.01262e+06	26124.1
145020	2276.33	130510	2152.21		2.18723e+06	33936.9	1.95873e+06	24988.3
140387	2193.79	126248	2070.34		2.12909e+06	32698.6	1.91034e+06	24003.5
136007	2120.59	122271	1991.94		2.07671e+06	31568.6	1.8666e+06	23164.1
131833	2054.51	118528	1916.35		2.02907e+06	30533.7	1.82671e+06	22461.6
127828	1993.59	114982	1843.23		1.98523e+06	29580.9	1.78997e+06	21882.9
123965	1936.19	111602	1772.46		1.94435e+06	28699	1.75574e+06	21410.6
120225	1880.89	108364	1704.07		1.90569e+06	27877.3	1.72347e+06	21024.8
116594	1826.6	105251	1638.22		1.86859e+06	27106.7	1.69268e+06	20705
113066	1772.49	102251	1575.13		1.83255e+06	26378.7	1.66296e+06	20431.7
109635	1718.08	99354.2	1515.04		1.79715e+06	25685.8	1.63396e+06	20188.8
106301	1663.08	96556.3	1458.17		1.76207e+06	25020.4	1.60543e+06	19962.6
103063	1607.48	93853.3	1404.69		1.7271e+06	24376.3	1.57714e+06	19743.6
99931	1552.05	91246.4	1354.75		1.69214e+06	23749.7	1.54896e+06	19527.8
96891.2	1495.72	88727.1	1308.31		1.65705e+06	23132.9	1.52074e+06	19304
93954.2	1439.57	86297.9	1265.37		1.62184e+06	22522.9	1.49245e+06	19071.7
91122.1	1383.98	83957.8	1225.8		1.58656e+06	21916.3	1.46407e+06	18828.6
88398.1	1329.54	81708.8	1189.41		1.55128e+06	21314	1.43562e+06	18576.8
85777.6	1276.22	79542.9	1156		1.51605e+06	20709.4	1.40711e+06	18308.2
83263.4	1224.64	77461.5	1125.28		1.48099e+06	20105.2	1.37862e+06	18026.6
80853.9	1175.05	75465.3	1096.92		1.44623e+06	19502.8	1.35023e+06	17736.6
78548.3	1127.81	73546	1070.74		1.41183e+06	18901.2	1.32199e+06	17431.7
76343.7	1083.1	71703.4	1046.4		1.37791e+06	18304	1.294e+06	17118
74234.7	1040.82	69936.4	1023.53		1.34462e+06	17711.1	1.26637e+06	16801.5
72222.7	1001.45	68236.9	1002.1		1.31194e+06	17128.2	1.23911e+06	16476.9
70298.3	964.481	66605.7	981.658		1.28007e+06	16553	1.21235e+06	16153.8
68464.1	930.398	65035	962.27		1.24892e+06	15994.3	1.18608e+06	15827.4
66712.8	898.795	63523.5	943.649		1.2186e+06	15451	1.16038e+06	15502.8
65036.7	869.148	62069.3	925.482		1.18924e+06	14921.4	1.13529e+06	15183.7
63438.8	841.922	60665.9	908.003		1.16065e+06	14415.4	1.11078e+06	14865.9
61908.4	816.235	59313.5	890.726		1.13306e+06	13926	1.08691e+06	14554.2
60448.2	792.537	58006.7	873.992		1.10623e+06	13463.2	1.06362e+06	14245.1
59048.4	769.981	56745.8	857.285		1.0804e+06	13019.1	1.04095e+06	13941.7
57711.6	749.001	55526.3	841.036		1.05528e+06	12602.6	1.01886e+06	13641.3
56428.7	728.857	54348.9	824.707		1.03113e+06	12205.6	997338	13345.9
55199.5	709.709	53210.8	808.512		1.00778e+06	11831.5	976368	13054
54024	691.629	52109.7	792.726		985046	11483.8	955918	12765.1
52894	674.11	51046.5	776.794		963212	11153.3	935989	12480.1
51812.5	657.426	50018.1	761.283		941942	10846.1	916548	12197.9
50772	641.208	49025.7	745.646		921514	10553.7	897597	11919.3
49775.5	625.656	48066.4	730.467		901607	10281.1	879108	11643.6
48816.2	610.53	47141	715.221		882485	10020.2	861091	11371.5
47894.7	595.91	46247.9	700.219		863979	9772.35	843528	11102.8
47011.9	581.788	45385.4	685.754		845946	9539.54	826408	10837.4
46161.3	568.093	44554.2	671.341		828618	9313.84	809741	10576.3
45343.9	554.856	43752.5	657.27		811850	9097.37	793519	10319.4
44560.8	542.048	42978.9	643.802		795518	8892.39	777733	10066.8
43805.7	529.694	42233.6	630.493		779821	8691.49	762393	9819.47
43079.8	517.789	41515.2	617.595		764637	8497.47	747492	9577.63
42384.5	506.309	40822	605.325		749858	8313.01	733025	9341.25
41713.3	495.292	40154.4	593.286		735653	8131.07	718998	9111.47
41067.6	484.719	39510.7	581.684		721916	7954.89	705403	8888.43
40448.8	474.582	38889.5	570.704		708552	7787.3	692235	8672.13
39850.4	464.871	38291	559.989		695711	7621.63	679497	8463.49
39273.9	455.575	37713.9	549.714		683298	7461.27	667178	8262.56
38720.9	446.711	37156.3	540.039		671223	7308.85	655273	8069.33
38184.9	438.19	36619.1	530.639		659627	7158.44	643779	7884.32
37667.5	430.024	36100.7	521.673		648423	7012.93	632687	7707.41
37170.4	422.266	35599.4	513.277		637520	6874.84	621990	7538.58
36687.2	414.746	35116.3	505.15		627062	6739.08	611679	7377.88
36219.8	407.511	34649.7	497.431		616964	6608.11	601746	7225.15
35767.4	400.551	34199.1	490.103		607215	6482.06	592180	7080.18
35331.3	393.94	33762.6	483.292		597720	6362.3	582975	6942.79
34906.3	387.46	33341.8	476.705		588637	6245.47	574118	6812.66
34494	381.195	32934.9	470.458		579877	6133.21	565600	6689.56
34093.9	375.15	32541.5	464.53		571429	6025.49	557411	6573.13
33707.1	369.424	32159.8	459.028		563196	5922.89	549541	6463.17
33329.4	363.777	31791.6	453.67		555348	5823.61	541977	6359.13
32962.2	358.324	31435	448.558		547788	5728.46	534711	6260.84
32605.2	353.078	31089.7	443.672		540509	5637.26	527731	6167.91
32259.2	348.157	30754.2	439.1		533415	5550.09	521029	6080.2
31921	343.309	30429.9	434.594		526673	5466.29	514591	5997.13
31591.6	338.67	30115.3	430.246		520189	5386.04	508408	5918.57
31270.8	334.242	29809.9	426.038		513956	5309.21	502469	5844.26
30958.3	330.028	29513.3	421.958		507963	5235.63	496766	5773.94
30654.3	326.154	29224.3	418.082		502124	5165.11	491290	5707.51
30357	322.365	28943.9	414.214		496593	5097.7	486026	5644.49
30066.8	318.79	28671	410.436		491280	5033.21	480969	5584.8
29783.5	315.422	28405.1	406.747		486176	4971.54	476107	5528.28
29506.8	312.256	28145.7	403.139		481275	4912.59	471433	5474.76
29236.6	309.41	27892	399.672		476502	4856.26	466940	5424.14
28971.9	306.618	27644.6	396.214		471984	4802.52	462614	5376.09
28712.7	304	27402.6	392.829		467645	4751.21	458449	5330.54
28458.9	301.538	27165.7	389.519		463476	4702.27	454437	5287.42
28210	299.22	26933.4	386.283		459471	4655.59	450571	5246.56
27965.6	297.149	26705.2	383.157		455571	4611.27	446849	5207.87
27725.5	295.067	26481.3	380.065		451874	4568.92	443253	5171.18
27489.5	293.081	26261.1	377.046		448318	4528.56	439781	5136.42
27257.3	291.172	26044.3	374.099		444898	4490.06	436426	5103.46
27028.5	289.327	25830.7	371.225		441605	4453.41	433183	5072.25
26802.8	287.53	25619.9	368.422		438435	4418.48	430047	5042.68
26579.4	285.856	25411.8	365.697		435344	4385.41	427018	5014.64
26359.2	284.105	25206	363.025		432403	4353.67	424077	4988.07
26141.3	282.36	25002.4	360.416		429565	4323.37	421226	4962.89
25925.6	280.605	24800.7	357.865		426826	4294.4	418460	4939.02
25711.7	278.84	24600.7	355.37		424182	4266.76	415775	4916.39
25499.5	277.05	24402.2	352.925		421626	4240.34	413168	4894.92
25287.8	275.277	24205.5	350.515		419121	4214.82	410643	4874.5
25078.2	273.413	24009.7	348.152		416729	4190.54	408178	4855.17
24869.8	271.506	23814.9	345.823		414412	4167.26	405780	4836.81
24662.2	269.548	23620.9	343.523		412165	4144.88	403443	4819.37
24455.5	267.548	23427.8	341.245		409985	4123.45	401167	4802.79
24249.3	265.499	23235.2	338.985		407867	4102.88	398948	4787.03
24043.6	263.4	23043.3	336.736		405808	4083.13	396783	4772.02
23837	261.257	22852.4	334.464		403768	4062.98	394680	4757.64
23631.9	259.058	22661.2	332.217		401815	4044.65	392615	4744
23427.1	256.814	22470.2	329.965		399910	4027.04	390597	4730.99
23222.3	254.522	22279.4	327.705		398049	4010.1	388623	4718.54
23017.5	252.195	22088.8	325.429		396230	3993.9	386690	4706.64
22812.8	249.831	21898.2	323.136		394449	3978.36	384797	4695.24
22608	247.433	21707.5	320.82		392704	3963.49	382942	4684.29
22401.6	244.994	21517.7	318.436		390943	3947.2	381133	4673.62
22196.6	242.54	21326.9	316.064		389257	3933.53	379345	4663.47
21991.4	240.062	21136	313.661		387596	3920.48	377588	4653.67
21786	237.565	20945	311.226		385959	3908.05	375859	4644.17
21580.5	235.049	20753.8	308.756		384343	3896.19	374156	4634.92
21374.8	232.522	20562.4	306.251		382743	3884.95	372477	4625.96
21169	229.985	20370.8	303.71		381158	3874.28	370818	4617.2
20963	227.439	20179	301.132		379585	3864.16	369178	4608.61
20755.6	224.889	19987.8	298.456		377960	3852.02	367564	4599.9
20549.3	222.336	19795.5	295.801		376399	3842.93	365952	4591.54
20343	219.782	19603	293.11		374842	3834.33	364350	4583.25
20136.5	217.228	19410.3	290.383		373283	3826.19	362755	4575
19930	214.675	19217.3	287.621		371722	3818.49	361164	4566.75
19723.4	212.125	19024	284.821		370153	3811.16	359573	4558.42
19516.7	209.58	18830.5	281.992		368575	3804.24	357979	4550.08
19309.9	207.039	18636.8	279.13		366983	3797.64	356379	4541.63
19103.1	204.505	18442.8	276.237		365374	3791.33	354767	4533.03
18895.2	201.999	18249.2	273.238		363671	3782.75	353152	4523.78
18688.2	199.479	18054.5	270.286		362016	3776.92	351507	4514.74
18481.2	196.966	17859.6	267.308		360332	3771.24	349840	4505.42
18274	194.46	17664.3	264.304		358616	3765.67	348146	4495.79
18066.8	191.963	17468.7	261.276		356864	3760.13	346421	4485.8
17859.4	189.472	17272.7	258.224		355073	3754.55	344663	4475.41
17651.8	186.991	17076.3	255.153		353236	3748.94	342863	4464.56
17444	184.518	16879.4	252.062		351351	3743.19	341018	4453.2
17236	182.054	16682.1	248.951		349414	3737.23	339126	4441.28
17027.7	179.599	16484.3	245.824		347420	3731	337180	4428.74
16818.6	177.186	16286.7	242.6		345291	3722.44	335191	4414.9
16609.7	174.746	16087.9	239.441		343172	3715.49	333127	4400.93
16400.4	172.315	15888.5	236.269		340985	3708.04	330999	4386.18
16190.7	169.892	15688.5	233.084		338727	3700.02	328803	4370.6
15980.6	167.477	15487.9	229.887		336395	3691.36	326535	4354.11
15770.1	165.07	15286.7	226.681		333986	3681.97	324192	4336.69
15559.3	162.67	15085.1	223.467		331500	3671.79	321774	4318.33
15347.9	160.28	14882.7	220.243		328928	3660.74	319274	4298.84
15136.1	157.898	14679.7	217.013		326271	3648.75	316691	4278.25
14923.8	155.523	14476.2	213.777		323529	3635.76	314025	4256.52
14711.1	153.157	14272.2	210.537		320699	3621.69	311273	4233.6
14498.1	150.799	14067.7	207.294		317782	3606.49	308437	4209.46
14284.7	148.493	13863.3	203.976		314703	3588.88	305525	4183.26
14071.1	146.151	13658	200.733		311610	3571.29	302516	4156.56
13857.3	143.818	13452.4	197.491		308429	3552.41	299422	4128.56
13643.3	141.494	13246.6	194.253		305162	3532.22	296243	4099.25
13429.4	139.179	13040.7	191.02		301810	3510.67	292982	4068.62
13215.5	136.873	12834.8	187.794		298376	3487.74	289641	4036.66
13001.7	134.576	12628.9	184.576		294857	3463.35	286217	4003.33
12788.3	132.291	12423.3	181.368		291265	3437.63	282722	3968.74
12575.4	130.016	12218.2	178.173		287600	3410.5	279156	3932.86
12363.1	127.753	12013.6	174.993		283864	3381.97	275521	3895.71
12151.5	125.502	11809.6	171.829		280062	3352.05	271823	3857.33
11940.8	123.264	11606.5	168.683		276198	3320.76	268064	3817.76
11731.3	121.095	11404.7	165.496		272210	3287.33	264252	3776.03
11523	118.884	11203.8	162.396		268240	3253.43	260390	3734.22
11316.1	116.688	11004.2	159.321		264224	3218.26	256482	3691.36
11110.8	114.509	10806.2	156.274		260166	3181.87	252535	3647.52
10907.2	112.346	10609.9	153.256		256074	3144.3	248554	3602.77
10705.6	110.202	10415.5	150.269		251952	3105.63	244545	3557.16
10506.2	108.076	10223.1	147.316		247806	3065.91	240513	3510.78
10308.7	105.967	10032.7	144.396		243632	3024.99	236454	3463.47
10114	103.883	9844.97	141.516		239458	2983.41	232396	3415.79
9921.98	101.821	9659.79	138.676		235278	2940.99	228333	3367.56
9732.72	99.7818	9477.31	135.877		231099	2897.8	224270	3318.87
9546.41	97.7671	9297.68	133.122		226924	2853.94	220214	3269.79
9363.18	95.778	9121.04	130.41		222762	2809.49	216168	3220.41
9183.18	93.8155	8947.53	127.745		218616	2764.52	212140	3170.82
9006.52	91.8808	8777.26	125.127		214492	2719.11	208134	3121.08
8833.95	90.0415	8610.77	122.523		210357	2673.2	204160	3070.37
8664.36	88.1651	8447.37	120.006		206296	2627.25	200213	3020.63
8498.43	86.3195	8287.52	117.539		202272	2581.13	196303	2970.99
8336.25	84.5056	8131.3	115.124		198288	2534.9	192433	2921.52
8177.88	82.7244	7978.79	112.761		194351	2488.65	188608	2872.29
8023.4	80.9767	7830.03	110.451		190462	2442.45	184831	2823.36
7872.84	79.2634	7685.09	108.194		186627	2396.4	181105	2774.81
7726.24	77.5853	7543.99	105.991		182847	2350.54	177434	2726.7
7583.91	75.9448	7407.03	103.844		179132	2304.99	173826	2679.11
7445.31	74.339	7273.68	101.749		175473	2259.78	170274	2632.05
7310.72	72.77	7144.21	99.7065		171879	2214.97	166784	2585.59
7180.12	71.2384	7018.61	97.7179		168351	2170.63	163358	2539.77
7053.51	69.7445	6896.87	95.7823		164890	2126.8	159998	2494.63
6930.85	68.2886	6778.95	93.8994		161499	2083.56	156706	2450.21
6812.1	66.8709	6664.83	92.0685		158179	2040.93	153482	2406.54
6697.23	65.4915	6554.45	90.2892		154931	1998.97	150328	2363.66
6587.34	64.2151	6448.66	88.5631		151756	1958.41	147264	2321.06
6479.99	62.9105	6345.55	86.8858		148653	1917.94	144250	2279.82
6376.32	61.6438	6245.99	85.2574		145624	1878.23	141307	2239.41
6276.26	60.415	6149.92	83.677		142668	1839.33	138436	2199.87
6179.73	59.2236	6057.26	82.1435		139784	1801.25	135634	2161.2
6086.64	58.0693	5967.91	80.6559		136973	1764.02	132903	2123.4
5996.91	56.9516	5881.8	79.2129		134235	1727.65	130242	2086.49
5910.43	55.87	5798.81	77.8133		131567	1692.15	127650	2050.45
5827.11	54.8237	5718.87	76.456		128970	1657.54	125127	2015.29
5747.34	53.817	5642.34	75.1449		126456	1624.05	122684	1981.24
5669.95	52.8388	5568.09	73.8674		123995	1591.19	120291	1947.79
5595.4	51.8939	5496.58	72.6283		121600	1559.23	117964	1915.19
5523.6	50.9812	5427.71	71.4263		119272	1528.15	115700	1883.43
5454.43	50.1	5361.35	70.2601		117007	1497.95	113499	1852.5
5387.79	49.2494	5297.42	69.1283		114805	1468.61	111358	1822.37
5323.57	48.4282	5235.79	68.0296		112665	1440.14	109276	1793.04
5261.65	47.6356	5176.38	66.9626		110583	1412.51	107252	1764.49
5201.93	46.8705	5119.06	65.9262		108560	1385.71	105284	1736.68
5144.31	46.1318	5063.74	64.9189		106593	1359.73	103370	1709.61
5089.18	45.4545	5010.75	63.9587		104690	1335.42	101520	1682.86
5035.37	44.7633	4959.07	63.0061		102828	1310.97	99707.6	1657.16
4983.36	44.0955	4909.09	62.0789		101018	1287.28	97944.9	1632.13
4933.05	43.4502	4860.73	61.1761		99257	1264.31	96229.9	1607.74
4884.34	42.8262	4813.89	60.2964		97543.5	1242.04	94560.9	1583.97
4837.15	42.2225	4768.48	59.4387		95875.8	1220.45	92936.3	1560.8
4791.37	41.6382	4724.41	58.602		94252.1	1199.52	91354.4	1538.19
4746.93	41.0723	4681.6	57.7851		92670.8	1179.21	89813.6	1516.13
4703.74	40.5238	4639.97	56.9872		91130.2	1159.51	88312.3	1494.6
4661.72	39.9918	4599.44	56.2072		89628.8	1140.39	86848.9	1473.57
4620.8	39.4755	4559.94	55.4442		88164.8	1121.83	85421.9	1453.02
4580.73	38.9725	4521.23	54.6952		86735.2	1103.8	84028	1432.92
4541.77	38.4846	4483.56	53.9635		85341.1	1086.26	82668.8	1413.25
4503.7	38.01	4446.73	53.2463		83980.3	1069.2	81341.9	1393.99
4466.45	37.5478	4410.66	52.5428		82651.3	1052.61	80045.9	1375.13
4429.98	37.0973	4375.31	51.8524		81352.7	1036.45	78779.6	1356.65
4394.21	36.6578	4340.61	51.1743		80083.3	1020.72	77541.5	1338.53
4359.1	36.2287	4306.52	50.5079		78841.9	1005.37	76330.6	1320.75
4324.59	35.8093	4272.99	49.8525		77627.1	990.409	75145.7	1303.29
4290.64	35.399	4239.97	49.2076		76437.8	975.8	73985.6	1286.15
4257.2	34.9974	4207.42	48.5727		75273	961.529	72849.4	1269.29
4224.24	34.6038	4175.31	47.9472		74131.6	947.579	71735.9	1252.71
4191.43	34.2171	4143.34	47.3427		73013.4	934.39	70639.6	1235.9
4159.33	33.8375	4112	46.7348		71916.2	921.025	69569.1	1219.85
4127.59	33.4646	4080.99	46.1351		70839.7	907.935	68518.8	1204.03
4096.19	33.0981	4050.29	45.5431		69782.9	895.103	67487.7	1188.44
4065.1	32.7376	4019.86	44.9585		68745	882.516	66475.1	1173.07
4034.29	32.3829	3989.69	44.381		67725.3	870.161	65480.3	1157.91
4003.74	32.0334	3959.74	43.8102		66722.9	858.027	64502.5	1142.94
3973.43	31.6891	3930.01	43.2459		65737.3	846.101	63541.1	1128.16
3943.33	31.3495	3900.48	42.6879		64767.7	834.374	62595.5	1113.56
3913.44	31.0144	3871.12	42.136		63813.5	822.836	61665.1	1099.13
3883.73	30.6837	3841.93	41.5898		62874.3	811.478	60749.3	1084.87
3854.2	30.357	3812.89	41.0493		61949.4	800.29	59847.6	1070.76
3824.54	30.0314	3783.72	40.5114		61031.3	789.174	58952.6	1056.69
3795.35	29.7126	3755	39.9821		60134.4	778.315	58078.5	1042.89
3766.3	29.3972	3726.39	39.458		59250.4	767.606	57217.1	1029.23
3737.37	29.0852	3697.91	38.9388		58379	757.04	56368.1	1015.71
3708.57	28.7764	3669.53	38.4247		57519.6	746.611	55531	1002.32
3679.89	28.4706	3641.26	37.9153		56672.1	736.314	54705.5	989.061
3651.32	28.1677	3613.1	37.4107		55836	726.143	53891.4	975.925
3622.86	27.8675	3585.03	36.9109		55011	716.096	53088.2	962.91
3594.5	27.5701	3557.07	36.4156		54196.8	706.167	52295.8	950.014
3566.25	27.2753	3529.2	35.925		53393.2	696.352	51513.8	937.235
3538.1	26.983	3501.44	35.4388		52600	686.649	50742	924.569
3510.06	26.6931	3473.77	34.9573		51816.9	677.054	49980.2	912.016
3482.12	26.4055	3446.2	34.4801		51043.6	667.565	49228.2	899.573
3454.28	26.1202	3418.74	34.0075		50280.1	658.178	48485.8	887.239
3426.57	25.8264	3391.3	33.5484		49530.1	649.111	47750.5	874.694
3398.97	25.5459	3364.07	33.0848		48786	639.926	47027.3	862.592
3371.49	25.2676	3336.94	32.6256		48051.1	630.836	46313.2	850.596
3344.12	24.9914	3309.93	32.1707		47325	621.84	45608	838.704
3316.85	24.7171	3283.03	31.7204		46607.9	612.936	44911.5	826.915
3289.71	24.4449	3256.24	31.2744		45899.4	604.122	44223.6	815.23
3262.68	24.1747	3229.58	30.8329		45199.5	595.399	43544.3	803.647
3235.78	23.9063	3203.04	30.3958		44508.2	586.763	42873.4	792.167
3209	23.6399	3176.64	29.9631		43825.2	578.216	42210.8	780.789
3182.35	23.3753	3150.37	29.535		43150.6	569.754	41556.4	769.513
3155.84	23.1126	3124.23	29.1113		42484.2	561.379	40910.1	758.34
3129.47	22.8518	3098.25	28.6922		41825.9	553.088	40271.9	747.27
3103.24	22.5928	3072.41	28.2776		41175.8	544.882	39641.7	736.302
3077.16	22.3356	3046.72	27.8675		40533.6	536.759	39019.4	725.436
3051.23	22.0802	3021.18	27.4621		39899.3	528.72	38404.9	714.674
3025.57	21.8269	2995.92	27.0628		39273.8	520.765	37799	704.018

## Sheet: SFig7
Fig. 7a
	TR-PTSD 1
	Baseline 1	Baseline 2	Month 1	Month 2	Month 3	Month 4	Month 5	Month 6	Month 7	Month 8	Month 9	Month 10	Month 11	Month 12
CAPS-5 Score	59	59	52	28	26	13	17	24	27	19	10	15	17	7
PCL-5 Score	77	76	74	65	51	31	29	65	53	40	32	34	33	28
Fig. 7b
	TR-PTSD 2
	Baseline 1	Baseline 2	Month 1	Month 2	Month 3	Month 4	Month 5	Month 6	Month 7	Month 8	Month 9	Month 10	Month 11	Month 12
CAPS-5 Score	65	62	63	61	55	50	55	57	43	43	56	58	38	40
PCL-5 Score	63	60	68	64	51	61	62	64	62	51	64	58	42	46
Fig. 7c
	TR-PTSD 1
	Pre-Stim	Month 2	Month 3	Month 4	Month 5	Month 6	Month 7	Month 8	Month 9	Month 10	Month 11	Month 12
Symptom Improvement (% CAPS-5)	0	50.5882	54.1176	77.0588	70	57.6471	52.3529	66.4706	82.3529	73.5294	70	87.6471
Symptom Improvement (% PCL-5)	0	14.0969	32.5991	59.0308	61.674	14.0969	29.9559	47.1366	57.7093	55.0661	56.3877	62.9956
Fig. 7d
	TR-PTSD 2
	Pre-Stim	Month 2	Month 3	Month 4	Month 5	Month 6	Month 7	Month 8	Month 9	Month 10	Month 11	Month 12
Symptom Improvement (% CAPS-5)	0	3.68421	13.1579	21.0526	13.1579	10	32.1053	32.1053	11.5789	8.42105	40	36.8421
Symptom Improvement (% PCL-5)	0	-0.52356	19.8953	4.18848	2.6178	-0.52356	2.6178	19.8953	-0.52356	8.90052	34.0314	27.7487
Fig. 7e
	TR-PTSD 1
	Baseline 1	Baseline 2	Month 1	Month 2	Month 3	Month 4	Month 5	Month 6	Month 7	Month 8	Month 9	Month 10	Month 11	Month 12
Cluster B (CAPS-5)	16	16	16	5	7	2	6	9	11	6	5	5	6	0
Cluster C (CAPS-5)	7	6	6	3	4	3	4	3	3	2	0	1	0	0
Cluster D (CAPS-5)	23	22	16	9	9	5	4	3	8	6	2	5	3	3
Cluster E (CAPS-5)	13	15	14	11	6	3	3	9	6	5	3	4	3	3
Fig. 7f
	TR-PTSD 2
	Baseline 1	Baseline 2	Month 1	Month 2	Month 3	Month 4	Month 5	Month 6	Month 7	Month 8	Month 9	Month 10	Month 11	Month 12
Cluster B (CAPS-5)	15	17	19	16	14	10	13	13	11	8	10	13	8	9
Cluster C (CAPS-5)	7	8	7	7	3	6	7	8	7	6	8	6	5	5
Cluster D (CAPS-5)	21	20	21	20	18	17	19	17	15	16	23	22	13	15
Cluster E (CAPS-5)	22	17	16	18	20	17	16	19	10	13	15	17	12	11
Fig. 7g
	TR-PTSD 1
	Baseline 1	Baseline 2	Month 1	Month 2	Month 3	Month 4	Month 5	Month 6	Month 7	Month 8	Month 9	Month 10	Month 11	Month 12
Cluster B (PCL-5)	20	20	20	18	13	9	9	19	15	10	8	7	8	9
Cluster C (PCL-5)	7	7	4	6	5	2	3	6	6	4	3	4	2	2
Cluster D (PCL-5)	27	26	27	23	19	12	11	21	18	13	12	12	12	11
Cluster E (PCL-5)	23	23	23	18	14	8	6	19	14	13	9	11	11	6
Fig. 7h
	TR-PTSD
	Baseline 1	Baseline 2	Month 1	Month 2	Month 3	Month 4	Month 5	Month 6	Month 7	Month 8	Month 9	Month 10	Month 11	Month 12
Cluster B (PCL-5)	17	13	17	16	15	13	15	15	13	12	16	12	8	9
Cluster C (PCL-5)	6	7	7	7	5	6	7	7	7	8	8	7	5	5
Cluster D (PCL-5)	21	21	24	20	22	23	23	23	25	16	23	23	16	17
Cluster E (PCL-5)	19	19	20	21	19	19	17	19	17	15	17	16	13	15

## Sheet: SFig8
TR-PTSD 1				TR-PTSD 2
Post-Stim1	Post-Stim2	Post-Stim3		Post-Stim1	Post-Stim2	Post-Stim3
2112	2427	1839		118	2951	2633
2177	2415	2589		805	2283	2288
2323	1914	2810		823	2095	924
2216	1969	2818		425	2527	1962
2237	1647	3129		601	2060	1855
2090	2198	3008		572	1822	2190
2315	2263	2848		537	1853	2129
2284	2455	2654		456	1785	2190
2120	3289	3101		395	1762	2000
2146	3237	2896		355	1835	1990
2058	3495	2908		398	2080	1982
2167	3653	3301		395	2061	2397
2079	3470	3142		394	1854	2112
2181	3149	2813		434	1926	2195
2171	3106	3398		581	1836	2133
2293	3125	3004		364	2285	2209
2330	3200	3054		418	2152	2262
2266	3381	3003		501	2200	2022
2519	3248	2724		465	1835	2340
2302	2643	2794		888	1979	2169
2299	2539	2839		748	1968	2332
2133	3013	2932		455	1815	2415
2169	3081	3021		472	1844	2349
2212	3051	3030		430	1796	2128
2250	2387	3115		551	1840	2429
2260	2396	3240		518	1890	2777
	2284	2966		958	2167	2592
	2832	2739		1016		2442
	2904			409		2194
	2313			507		2943
				558
				548
				615
				571
				651

## Sheet: SFig9
9a
0.651962	0.218866		0.348635	0.275169		0.117589	0.373625		0.319876	0.105968
0.281284	-0.0856106		0.207266	0.0385636		-0.0342846	0.0853674		-0.200686	-0.128382
9b
0.072458	-0.165929		-0.0111695	-0.0599208		0.0893826	0.0602202		-0.16116	-0.0967599
-0.00314946	-0.0483105		0.110806	-0.127791		0.109794	0.0443496		-0.122729	-0.0224519
Pre-stim			Post-Stim 1			Post-Stim 2			Post-Stim 3
neg	pos		neg	pos		neg	pos		neg	pos

## Sheet: SFig10
Suppl. Fig. 10a
	0.0441459	0.073167
	0.10309	0.165617
	0.0369762	-0.0336526
	0.14499	0.0778754
	0.0719509	-0.0735544
	0.174921	-0.0205421
	0.0104794	0.00524998
	-0.000986212	0.0836594
	0.0878052	-0.00165651
	0.224566	0.226666
	0.0243082	0.124572
	0.180354	0.0267818
Suppl.Fig. 10b
	TR-PTSD 1
	Pre-Stim		Post-Stim1		Post-Stim2		Post-Stim3
Diff. RSDI Score	18		20		-3		1
	Pre-Stim Chan 1	Pre-Stim Chan 2	Post-Stim1 Chan 1	Post-Stim 1 Chan 2	Post-Stim2 Chan 1	Post-Stim2 Chan 2	Post-Stim3 Chan 1	Post-Stim3 Chan 2
Diff. norm. theta (5-9 Hz)	0.0741571	0.0603046	-0.029021	-0.0625264	0.0706288	0.067115	0.145505	0.195463
Suppl. Fig. 10c
	TR-PTSD 1
	Pre-Stim		Post-Stim1		Post-Stim2		Post-Stim3
Diff. RSDI Score	24		19		18		19
	Pre-Stim Chan 1	Pre-Stim Chan 2	Post-Stim1 Chan 1	Post-Stim 1 Chan 2	Post-Stim2 Chan 1	Post-Stim2 Chan 2	Post-Stim3 Chan 1	Post-Stim3 Chan 2
Diff. norm. theta (5-9 Hz)	0.140533	0.0455182	0.0052294	-0.0846457	0.0894617	-0.00210028	-0.100264	0.153572

[truncated: 2 more sheets: SFig11, Sfig12]
